# Supplementary material for: Publisher Correction: Dated phylogeny suggests early Neolithic origin of Sino-Tibetan languages
Source: Sci Rep. 2021 Mar 9;11:5919. doi: 10.1038/s41598-021-85112-w (PMC7943589; doi:10.1038/s41598-021-85112-w)
Supplement: Supplementary file 1 — Supplementary Information [file 41598_2021_85112_MOESM1_ESM.trees]

#NEXUS
Begin taxa;
	Dimensions ntax=131;
		Taxlabels
			Achang
			Aka
			Alike_T
			Ang_Kohima
			Ang__Khonoma
			Anong
			Ao_Chungli
			Ao_Mongsen
			Apatani
			Batang_T
			Beijing
			Bodo
			Bokar
			Bola
			Bugun
			Burmese
			CHN
			Chang
			Chepang
			Chokri
			Cuona_M
			Daofu_Horpa
			Dhimal
			Dimasa
			Dulong
			Dumi
			Ergong
			Ersu
			Fuzhou
			Gallong
			Gangte
			Garo
			Gazhuo
			Geba
			Geker
			Guiqiong
			Gurung
			Haka
			Hakka
			Hill_Miri
			Hmar
			Idu
			Jiarung
			Jingpo
			Jinuo
			Jirel
			Kabui
			Kaike
			Kanauri
			Kayan_Pekon
			Kelun
			Khaling
			Kham
			Khezhama
			Khoirao
			Konyak
			Konyak_D
			Kulung
			Langsu_Maru
			Lepcha
			Leqi
			Lhasa
			Lhota
			Liangmai
			Lijiang_Naxi
			Limbu
			Lushai
			Lusu
			Magar
			Manipuri
			Manu
			Mao
			Maram
			Miji
			Miju_Geman
			Mikir
			Milang
			Motuo_M
			Muya
			Mzieme
			N_Qiang
			Namuzi
			Ninglang_Naxi
			Nishi
			Nocte
			Nusu
			Old_Chinese
			Pa_O
			Padam
			Padaung
			Palaichi
			Phom
			Pochuri
			Pumi1
			Pumi2
			Queyu
			Rabha
			Rawang
			Rengma
			Rourou
			S_Qiang
			Sangtam
			Sema
			Serdukpen
			Sgaw
			Shaiyang
			Sherpa
			Shixing
			Sulong
			Sunwar
			Tagin
			Tamang
			Tangkul
			Taraon
			Thakali
			Tiddim
			Tujia
			Upper_Bangni
			W_Kayah
			Wancho
			Writ_Tib
			Xiandao
			Xiaxe_T
			Yamphe
			Yeinbaw
			Yimchungru
			Yintale
			Yogli
			Zeme
			Zhaba
			Zhaiwa
			;
End;
Begin trees;
	Translate
		1 Achang,
		2 Aka,
		3 Alike_T,
		4 Ang_Kohima,
		5 Ang__Khonoma,
		6 Anong,
		7 Ao_Chungli,
		8 Ao_Mongsen,
		9 Apatani,
		10 Batang_T,
		11 Beijing,
		12 Bodo,
		13 Bokar,
		14 Bola,
		15 Bugun,
		16 Burmese,
		17 CHN,
		18 Chang,
		19 Chepang,
		20 Chokri,
		21 Cuona_M,
		22 Daofu_Horpa,
		23 Dhimal,
		24 Dimasa,
		25 Dulong,
		26 Dumi,
		27 Ergong,
		28 Ersu,
		29 Fuzhou,
		30 Gallong,
		31 Gangte,
		32 Garo,
		33 Gazhuo,
		34 Geba,
		35 Geker,
		36 Guiqiong,
		37 Gurung,
		38 Haka,
		39 Hakka,
		40 Hill_Miri,
		41 Hmar,
		42 Idu,
		43 Jiarung,
		44 Jingpo,
		45 Jinuo,
		46 Jirel,
		47 Kabui,
		48 Kaike,
		49 Kanauri,
		50 Kayan_Pekon,
		51 Kelun,
		52 Khaling,
		53 Kham,
		54 Khezhama,
		55 Khoirao,
		56 Konyak,
		57 Konyak_D,
		58 Kulung,
		59 Langsu_Maru,
		60 Lepcha,
		61 Leqi,
		62 Lhasa,
		63 Lhota,
		64 Liangmai,
		65 Lijiang_Naxi,
		66 Limbu,
		67 Lushai,
		68 Lusu,
		69 Magar,
		70 Manipuri,
		71 Manu,
		72 Mao,
		73 Maram,
		74 Miji,
		75 Miju_Geman,
		76 Mikir,
		77 Milang,
		78 Motuo_M,
		79 Muya,
		80 Mzieme,
		81 N_Qiang,
		82 Namuzi,
		83 Ninglang_Naxi,
		84 Nishi,
		85 Nocte,
		86 Nusu,
		87 Old_Chinese,
		88 Pa_O,
		89 Padam,
		90 Padaung,
		91 Palaichi,
		92 Phom,
		93 Pochuri,
		94 Pumi1,
		95 Pumi2,
		96 Queyu,
		97 Rabha,
		98 Rawang,
		99 Rengma,
		100 Rourou,
		101 S_Qiang,
		102 Sangtam,
		103 Sema,
		104 Serdukpen,
		105 Sgaw,
		106 Shaiyang,
		107 Sherpa,
		108 Shixing,
		109 Sulong,
		110 Sunwar,
		111 Tagin,
		112 Tamang,
		113 Tangkul,
		114 Taraon,
		115 Thakali,
		116 Tiddim,
		117 Tujia,
		118 Upper_Bangni,
		119 W_Kayah,
		120 Wancho,
		121 Writ_Tib,
		122 Xiandao,
		123 Xiaxe_T,
		124 Yamphe,
		125 Yeinbaw,
		126 Yimchungru,
		127 Yintale,
		128 Yogli,
		129 Zeme,
		130 Zhaba,
		131 Zhaiwa
;
tree STATE_0 = ((((((((((((((((1[&rate=1.0400930202904624]:9.720882809850279,((((((14[&rate=0.968670377856889]:3.213162825417914,(33[&rate=1.0210513086404818]:3.1177194299607907,(36[&rate=0.9237948878497035]:2.8591980530933725,(59[&rate=1.1963340577757617]:1.88750460623962,(61[&rate=1.044570941193695]:1.736919103789688,(96[&rate=1.044570941193695]:1.399483867969658,108[&rate=1.1627652979379384]:1…
tree STATE_50000 = ((((((((((((((((((1[&rate=0.009058363702772064]:0.5246765471404913,122[&rate=0.009400572860225108]:0.5246765471404913)[&rate=0.018143374195432202]:0.6590556865332975,16[&rate=0.03426714418176032]:1.1837322336737888)[&rate=0.004138091341924289]:1.1079355800507278,(((14[&rate=0.05050500799983831]:0.192525145354272,59[&rate=0.040910005335321686]:0.192525145354272)[&rate=0.00807317…
tree STATE_100000 = ((((((((((((((((1[&rate=0.028384082872400206]:0.2081361917109845,122[&rate=0.027202163934215123]:0.2081361917109845)[&rate=0.04458341013982718]:0.40783859182283533,(((14[&rate=0.13789085748250302]:0.06899385526479374,59[&rate=0.05132891038015446]:0.06899385526479374)[&rate=0.014376682972530825]:0.2878425571096015,61[&rate=0.021646546450082862]:0.35683641237439523)[&rate=0.0266…
tree STATE_150000 = ((((((((((((((1[&rate=0.06866306477944636]:0.13824825635653287,122[&rate=0.020156645130688478]:0.13824825635653287)[&rate=0.04715061540314923]:0.3426482026852761,((14[&rate=0.0870931557411188]:0.19977641084698342,(59[&rate=0.04439538088445894]:0.16218092855357244,61[&rate=0.04391748707098484]:0.16218092855357244)[&rate=0.05657786981096882]:0.037595482293410976)[&rate=0.0344083…
tree STATE_200000 = ((((((((((((((((1[&rate=0.08390691983237575]:0.06821135280090596,122[&rate=0.04034647360542776]:0.06821135280090596)[&rate=0.0715304385783309]:0.2552214260153686,((14[&rate=0.09836827100460402]:0.15554989724287477,(59[&rate=0.07228262776822493]:0.08596628445244026,61[&rate=0.07266602853157483]:0.08596628445244026)[&rate=0.038596476559648346]:0.06958361279043451)[&rate=0.111794…
tree STATE_250000 = ((((((((((((((((1[&rate=0.043981145342836786]:0.1580363784457101,122[&rate=0.022210729827001993]:0.1580363784457101)[&rate=0.056923812859574395]:0.4519146331951524,((14[&rate=0.06988812346486094]:0.257044352992108,(59[&rate=0.03850835587094497]:0.15469104137073905,61[&rate=0.04207250704115927]:0.15469104137073905)[&rate=0.049555516124424014]:0.10235331162136893)[&rate=0.039184…
tree STATE_300000 = ((((((((((((1[&rate=0.035568270524087925]:0.20781689565561384,122[&rate=0.03197427231512403]:0.20781689565561384)[&rate=0.02166218216525053]:0.42432480899459063,16[&rate=0.04575394897803619]:0.6321417046502045)[&rate=0.036435389158436325]:0.3270411904962468,((14[&rate=0.02298947551390504]:0.436319098026155,(59[&rate=0.022590896997292383]:0.22615419639739245,61[&rate=0.02308803…
tree STATE_350000 = ((((((((((((((((1[&rate=0.03300837746262827]:0.21282214565534582,122[&rate=0.019213850086090126]:0.21282214565534582)[&rate=0.023277960018541856]:0.7563043993054595,((14[&rate=0.03607082239437462]:0.4133463587166557,131[&rate=0.02711180068388493]:0.4133463587166557)[&rate=0.028013968244728436]:0.012251827336873966,(59[&rate=0.026848433950015987]:0.34977227607060973,61[&rate=0.…
tree STATE_400000 = (((((((((((((1[&rate=0.01706610875422023]:0.43473605239576646,122[&rate=0.012669309448177297]:0.43473605239576646)[&rate=0.02319568205852416]:0.9800834246250967,((14[&rate=0.02238433983939191]:0.35215646445566,(59[&rate=0.03340561986928314]:0.16274548824603535,61[&rate=0.022140548829554376]:0.16274548824603535)[&rate=0.01667761138815009]:0.18941097620962466)[&rate=0.0225687721…
tree STATE_450000 = (((((((((((((((1[&rate=0.04776500495515779]:0.14255289292288867,122[&rate=0.0341505946860616]:0.14255289292288867)[&rate=0.01902429515847741]:0.8410970777495591,((14[&rate=0.06197443806533541]:0.2812617246885136,(59[&rate=0.0392665186808984]:0.21264028490013076,61[&rate=0.039418333272566976]:0.21264028490013076)[&rate=0.028373318060161412]:0.06862143978838287)[&rate=0.02628542…
tree STATE_500000 = (((((((((((((1[&rate=0.043119900053405776]:0.2244776567359762,122[&rate=0.02265554735921145]:0.2244776567359762)[&rate=0.0425188472351391]:0.4257733177153249,((14[&rate=0.030065405742999533]:0.38520928088391776,(59[&rate=0.029746625290873317]:0.3095219894072338,61[&rate=0.03432390966355818]:0.3095219894072338)[&rate=0.03212893555247546]:0.07568729147668396)[&rate=0.02352960087…
tree STATE_550000 = ((((((((((((((((1[&rate=0.03213429499382293]:0.1933275398184631,122[&rate=0.027360261858323628]:0.1933275398184631)[&rate=0.02145671418838601]:0.8196085406448543,(((14[&rate=0.03567444212277218]:0.27293406422817784,59[&rate=0.026201630335757377]:0.27293406422817784)[&rate=0.02769979768865951]:0.1284634236865127,61[&rate=0.027108412060227106]:0.40139748791469054)[&rate=0.027024…
tree STATE_600000 = ((((((((((((((1[&rate=0.06763348096220742]:0.17587371149470632,122[&rate=0.036160320512264484]:0.17587371149470632)[&rate=0.024417421807499295]:0.5146118765826425,16[&rate=0.03963229247367984]:0.6904855880773488)[&rate=0.029764232794748758]:0.04647095559460701,(((14[&rate=0.08732994657071656]:0.14145041257214538,59[&rate=0.019712351481931997]:0.14145041257214538)[&rate=0.03138…
tree STATE_650000 = ((((((((((((((1[&rate=0.02714431173031928]:0.31165876486806304,122[&rate=0.027232041142535777]:0.31165876486806304)[&rate=0.03736038729001573]:0.5488513255084175,(((14[&rate=0.032585663363450285]:0.35120080452683794,59[&rate=0.01826487392412023]:0.35120080452683794)[&rate=0.031311884889122864]:0.04040897212269945,61[&rate=0.03595160020634027]:0.3916097766495374)[&rate=0.055143…
tree STATE_700000 = ((((((((((((((((1[&rate=0.03434819536068347]:0.2840626697309016,122[&rate=0.01777388014510267]:0.2840626697309016)[&rate=0.019659772287386922]:0.5221933948194051,16[&rate=0.03529440169358216]:0.8062560645503067)[&rate=0.024235208511411116]:0.395935363595721,(((14[&rate=0.03476281742785397]:0.3010400608809634,59[&rate=0.028479443514595533]:0.3010400608809634)[&rate=0.0545161858…
tree STATE_750000 = (((((((((((((1[&rate=0.04253163042906466]:0.26539479703482094,122[&rate=0.019737199507094124]:0.26539479703482094)[&rate=0.018393330252857415]:0.8262359495156275,((14[&rate=0.028861489320837354]:0.4142596187898143,(59[&rate=0.020339950441815986]:0.2613837928285058,61[&rate=0.02072614885055778]:0.2613837928285058)[&rate=0.03298594973615894]:0.1528758259613085)[&rate=0.020534358…
tree STATE_800000 = (((((((((((((((1[&rate=0.03946390176797137]:0.1602542959747859,122[&rate=0.032647831493026844]:0.1602542959747859)[&rate=0.03393032483188617]:0.46351160055343354,((14[&rate=0.05910882505989324]:0.23902906771833318,(59[&rate=0.033277110965053355]:0.14213948666117962,61[&rate=0.03872282088101893]:0.14213948666117962)[&rate=0.03522426448550087]:0.09688958105715356)[&rate=0.032914…
tree STATE_850000 = ((((((((((((((((((1[&rate=0.03577807836469725]:0.22244387710562008,122[&rate=0.025671274183029974]:0.22244387710562008)[&rate=0.03139210065158247]:0.5487016079891341,16[&rate=0.05132514076986425]:0.7711454850947542)[&rate=0.018737710457455314]:0.33700865488641363,((14[&rate=0.03168751023933846]:0.5331749270783095,(59[&rate=0.032817558927252924]:0.22089012190190746,61[&rate=0.0…
tree STATE_900000 = ((((((((((((((1[&rate=0.024827141020527934]:0.19836688647830678,122[&rate=0.027760276455032047]:0.19836688647830678)[&rate=0.02393197005571348]:0.6689054453360678,((14[&rate=0.038322036795668715]:0.45183770227916004,131[&rate=0.041346080698873564]:0.45183770227916004)[&rate=0.030524574664589757]:0.14321899684531675,(59[&rate=0.02951679981325507]:0.2607800169504303,61[&rate=0.0…
tree STATE_950000 = (((((((((((((1[&rate=0.035090299354274636]:0.3779667887819475,122[&rate=0.014862865718158523]:0.3779667887819475)[&rate=0.021473007574152502]:0.7501404497718185,16[&rate=0.027438015790174953]:1.128107238553766)[&rate=0.022751949972194017]:0.36320031901115923,(((14[&rate=0.04890814215987699]:0.26303990664199917,59[&rate=0.019339398869840724]:0.26303990664199917)[&rate=0.0208160…
tree STATE_1000000 = ((((((((((((((1[&rate=0.038009000452394234]:0.2806030702608429,122[&rate=0.014269030493516445]:0.2806030702608429)[&rate=0.039307389745155664]:0.6193537356422378,(((14[&rate=0.05525494295237491]:0.23825558613524134,59[&rate=0.022837693751962266]:0.23825558613524134)[&rate=0.033828690703910244]:0.05113429698466998,61[&rate=0.030550530827321083]:0.2893898831199113)[&rate=0.0209…
tree STATE_1050000 = ((((((((((((((((1[&rate=0.044321388910083234]:0.2025970655461533,122[&rate=0.02006476063781979]:0.2025970655461533)[&rate=0.041490736919915866]:0.44436317470326137,(((14[&rate=0.023919290887419984]:0.3199006924902049,59[&rate=0.016343355215150242]:0.3199006924902049)[&rate=0.03869743936545312]:0.09581044660832416,61[&rate=0.014403673117359272]:0.4157111390985291)[&rate=0.0361…
tree STATE_1100000 = ((((((((((((((((1[&rate=0.046354477566061716]:0.1613024231082672,122[&rate=0.02768044758486932]:0.1613024231082672)[&rate=0.0378464140956359]:0.5418779775858802,((14[&rate=0.03942575922460679]:0.22052387134657975,(59[&rate=0.03532498869467266]:0.1250944175313641,61[&rate=0.030580621800964526]:0.1250944175313641)[&rate=0.024654083652111455]:0.09542945381521564)[&rate=0.0375480…
tree STATE_1150000 = (((((((((((((((1[&rate=0.019600832151855006]:0.2660660594096449,122[&rate=0.028986028512501982]:0.2660660594096449)[&rate=0.03662376323747323]:0.5146164029272267,(((14[&rate=0.037626327676733934]:0.19716641535171237,59[&rate=0.028560556024614152]:0.19716641535171237)[&rate=0.03294377764570278]:0.0995272107254635,61[&rate=0.02134205365430673]:0.29669362607717586)[&rate=0.03351…
tree STATE_1200000 = ((((((((((((((1[&rate=0.034404371222864126]:0.3318391239891934,122[&rate=0.026057086190983313]:0.3318391239891934)[&rate=0.041152967562436]:0.3151331938679213,(14[&rate=0.029643170587929882]:0.4340401065471634,((59[&rate=0.04355821269486815]:0.17126327102683725,61[&rate=0.039067070097695875]:0.17126327102683725)[&rate=0.03358712367196306]:0.1969028378381104,131[&rate=0.037758…
tree STATE_1250000 = (((((((((((((1[&rate=0.07287427196153459]:0.13441126130172779,122[&rate=0.03315925311390911]:0.13441126130172779)[&rate=0.04314683343047603]:0.5125887743777907,(((14[&rate=0.10157738373302223]:0.1652980335870414,59[&rate=0.041021594306130345]:0.1652980335870414)[&rate=0.039893706095610944]:0.11641468602731833,61[&rate=0.030592700450073326]:0.28171271961435973)[&rate=0.0504923…
tree STATE_1300000 = ((((((((((((((1[&rate=0.07100228475512813]:0.1488730923794127,122[&rate=0.03959699773159018]:0.1488730923794127)[&rate=0.03378763497178263]:0.4291048413794546,(((14[&rate=0.04267553985412048]:0.30401651166070254,59[&rate=0.029904815157413143]:0.30401651166070254)[&rate=0.033144196499801916]:0.038328961859063926,61[&rate=0.0256333436995129]:0.34234547351976646)[&rate=0.0440257…
tree STATE_1350000 = (((((((((((((((1[&rate=0.02172507593298795]:0.2269026936548589,122[&rate=0.03306694960489682]:0.2269026936548589)[&rate=0.03826616315983988]:0.533705645885749,((14[&rate=0.03526098212526604]:0.37225598704393864,(59[&rate=0.043213206530751475]:0.1656124417776075,61[&rate=0.03699404006987239]:0.1656124417776075)[&rate=0.027255608149096198]:0.20664354526633114)[&rate=0.039660366…
tree STATE_1400000 = ((((((((((((((1[&rate=0.016638248666233847]:0.33046931129542934,122[&rate=0.012778335952451121]:0.33046931129542934)[&rate=0.02045474086794747]:0.9906622975399311,(((14[&rate=0.021497972631365776]:0.41731847006850786,59[&rate=0.02065908390417441]:0.41731847006850786)[&rate=0.024907674597793618]:0.14291043178930807,61[&rate=0.012417970319776971]:0.5602289018578159)[&rate=0.020…
tree STATE_1450000 = (((((((((((((((1[&rate=0.02127514608982602]:0.3761477455959184,122[&rate=0.02411292862558111]:0.3761477455959184)[&rate=0.027553471602384975]:0.7976334795757547,((14[&rate=0.020617496638370744]:0.49224126242413446,(59[&rate=0.016362895935860173]:0.19383934073385395,61[&rate=0.034768039617429844]:0.19383934073385395)[&rate=0.015087307384524202]:0.2984019216902805)[&rate=0.0376…
tree STATE_1500000 = ((((((((((((((((1[&rate=0.024335925924771223]:0.2538456521470322,122[&rate=0.018592488688317654]:0.2538456521470322)[&rate=0.02510899922733175]:0.837071180696858,(((14[&rate=0.04158930270134205]:0.44740050014834964,59[&rate=0.010983994524317057]:0.44740050014834964)[&rate=0.026411616624237518]:0.16938675560766447,61[&rate=0.017232988487230802]:0.6167872557560141)[&rate=0.0208…
tree STATE_1550000 = ((((((((((((((((1[&rate=0.03532190278818588]:0.2097979489724596,122[&rate=0.029423555905134707]:0.2097979489724596)[&rate=0.027388609099283943]:0.6076090075692913,((14[&rate=0.03175965821415201]:0.4825349027996879,131[&rate=0.037794552722980754]:0.4825349027996879)[&rate=0.02394364881932187]:0.10045425311772138,(59[&rate=0.021610595160775844]:0.30040294349504626,61[&rate=0.01…
tree STATE_1600000 = (((((((((((((((1[&rate=0.04339254333897731]:0.2219228750863565,122[&rate=0.04073151672486149]:0.2219228750863565)[&rate=0.020816188053320406]:0.7788247179020593,((14[&rate=0.024571718010781528]:0.4804655678509477,(59[&rate=0.016806322697843896]:0.37772295175056636,61[&rate=0.018426440094496812]:0.37772295175056636)[&rate=0.024086550823494077]:0.10274261610038132)[&rate=0.0215…
tree STATE_1650000 = (((((((((((((((1[&rate=0.026543855861829314]:0.29580923767890893,122[&rate=0.02847022048428391]:0.29580923767890893)[&rate=0.018697127825393307]:0.9264335362176377,16[&rate=0.027257833451790003]:1.2222427738965467)[&rate=0.02267384475914723]:0.3116996803778205,((14[&rate=0.01722663888424242]:0.8679623689784686,(59[&rate=0.019429769798139165]:0.7169484459547609,61[&rate=0.0155…
tree STATE_1700000 = ((((((((((((((((((1[&rate=0.03177697030442378]:0.14172552736362418,122[&rate=0.02086963943905433]:0.14172552736362418)[&rate=0.024052875598630705]:0.8043731210556895,((14[&rate=0.032922560400872]:0.47269740937317933,(59[&rate=0.025760849622362393]:0.2325883795456568,61[&rate=0.027929576532021928]:0.2325883795456568)[&rate=0.027350171244342733]:0.24010902982752252)[&rate=0.017…
tree STATE_1750000 = ((((((((((((1[&rate=0.03372157372794414]:0.2237662938799778,122[&rate=0.022353129309695133]:0.2237662938799778)[&rate=0.018491239030269984]:1.0035638092216317,((14[&rate=0.027750242497900854]:0.5103395421770749,(59[&rate=0.01992179906042607]:0.30400312592643386,61[&rate=0.029491956903545162]:0.30400312592643386)[&rate=0.03014064591442829]:0.20633641625064103)[&rate=0.02490962…
tree STATE_1800000 = (((((((((((((((1[&rate=0.02911342784592535]:0.20504579815727172,122[&rate=0.021483101051679044]:0.20504579815727172)[&rate=0.019723124141295414]:0.7707490473571099,((14[&rate=0.04203830325706013]:0.357426784702499,(59[&rate=0.02794418640781161]:0.3359958401290822,61[&rate=0.029322035003455434]:0.3359958401290822)[&rate=0.019868740905524755]:0.02143094457341682)[&rate=0.025444…
tree STATE_1850000 = ((((((((((((((1[&rate=0.03411791430671925]:0.3234660421821243,122[&rate=0.013755981482894399]:0.3234660421821243)[&rate=0.021717971227772526]:0.906273610456499,(((14[&rate=0.03705291473366798]:0.3099055435447102,59[&rate=0.018657802452558263]:0.3099055435447102)[&rate=0.03279286461601657]:0.13992277316316393,61[&rate=0.016281518817483673]:0.44982831670787415)[&rate=0.03125774…
tree STATE_1900000 = (((((((((((((((1[&rate=0.05560114972072154]:0.14941131793433135,122[&rate=0.027360744340479744]:0.14941131793433135)[&rate=0.028345659259984196]:0.5272472960519717,((14[&rate=0.03337902849907885]:0.36129185817604814,(59[&rate=0.042866786844003586]:0.18903648487919952,61[&rate=0.05734753339247022]:0.18903648487919952)[&rate=0.03141548332723688]:0.17225537329684862)[&rate=0.038…
tree STATE_1950000 = ((((((((((((((1[&rate=0.03698490943743269]:0.21521688223028762,122[&rate=0.01718769857954066]:0.21521688223028762)[&rate=0.03151623994903142]:0.4463825334238882,(((14[&rate=0.04981797604240515]:0.21871592286677485,59[&rate=0.029405369796430186]:0.21871592286677485)[&rate=0.03769943233875982]:0.08209154529543686,61[&rate=0.024998926034017824]:0.3008074681622117)[&rate=0.050536…
tree STATE_2000000 = (((((((((((((((1[&rate=0.07386321493235054]:0.07805140604004053,122[&rate=0.03921906637826982]:0.07805140604004053)[&rate=0.05538444983006013]:0.41629341119286256,(((14[&rate=0.0777645924991838]:0.16958747932512963,59[&rate=0.052588890745666965]:0.16958747932512963)[&rate=0.04040224850753708]:0.08216355468509734,61[&rate=0.024822041663293052]:0.25175103401022697)[&rate=0.0480…
tree STATE_2050000 = ((((((((((((((((1[&rate=0.0348133175529315]:0.1080439332647763,122[&rate=0.023760424285726684]:0.1080439332647763)[&rate=0.02283925764079619]:0.7191000587749773,(((14[&rate=0.044768126972669874]:0.3166841328468306,59[&rate=0.01421049235462668]:0.3166841328468306)[&rate=0.030221765542594557]:0.0981330155720927,61[&rate=0.031120845478250066]:0.4148171484189233)[&rate=0.03075796…
tree STATE_2100000 = (((((((((((((((1[&rate=0.037176465062406426]:0.29178177452293586,122[&rate=0.017887522240550045]:0.29178177452293586)[&rate=0.02066778740421698]:0.8665572312800229,(14[&rate=0.020469243251447694]:0.4907485089749105,((59[&rate=0.02628749013344365]:0.3566640865493001,61[&rate=0.024339010576550017]:0.3566640865493001)[&rate=0.025315850691779416]:0.09388331588464177,131[&rate=0.0…
tree STATE_2150000 = ((((((((((((((((1[&rate=0.0339170823194576]:0.15101297190960036,122[&rate=0.031150056644472138]:0.15101297190960036)[&rate=0.031150056644472138]:0.38996656065920166,16[&rate=0.05469426820589096]:0.540979532568802)[&rate=0.04509829706412328]:0.2348546368026987,((14[&rate=0.04626944575630642]:0.3162668497023505,131[&rate=0.041620663196539835]:0.3162668497023505)[&rate=0.0413288…
tree STATE_2200000 = (((((((((((((((1[&rate=0.03734124451503621]:0.19575213415353013,122[&rate=0.03255257469490358]:0.19575213415353013)[&rate=0.05376276113109048]:0.25573806654928466,((14[&rate=0.0485300003759618]:0.24127806299755505,(59[&rate=0.04318924123049438]:0.22770599452299,61[&rate=0.030476258416712896]:0.22770599452299)[&rate=0.041937633406832875]:0.013572068474565047)[&rate=0.033386733…
tree STATE_2250000 = ((((((((((((((((1[&rate=0.04381066422442229]:0.21120138302672026,122[&rate=0.02301182088312909]:0.21120138302672026)[&rate=0.04072815327050389]:0.3744721734058443,((14[&rate=0.05345308621130901]:0.25627803904949725,(59[&rate=0.030752499324703503]:0.16641708213636625,61[&rate=0.03955779782491525]:0.16641708213636625)[&rate=0.049583886417646814]:0.08986095691313101)[&rate=0.043…
tree STATE_2300000 = (((((((((((((1[&rate=0.034462894389628546]:0.17746442169568713,122[&rate=0.02800284127622364]:0.17746442169568713)[&rate=0.021478169508965504]:0.7035027662862198,((14[&rate=0.03874059552713211]:0.2329382908444619,(59[&rate=0.02308215199902366]:0.1353836576460876,61[&rate=0.049152522662118676]:0.1353836576460876)[&rate=0.026369591010942727]:0.09755463319837432)[&rate=0.0295462…
tree STATE_2350000 = ((((((((((((((((1[&rate=0.04188055088411109]:0.16510777235919827,122[&rate=0.03130102449223609]:0.16510777235919827)[&rate=0.039355500671874453]:0.5052455583325999,(((14[&rate=0.03863331518040985]:0.24358934925374565,59[&rate=0.022430599744262255]:0.24358934925374565)[&rate=0.03140317649429689]:0.09727874504632472,61[&rate=0.011257324001212706]:0.34086809430007037)[&rate=0.04…
tree STATE_2400000 = (((((((((((((((1[&rate=0.0269959042400013]:0.27537523775375544,122[&rate=0.021770554782249273]:0.27537523775375544)[&rate=0.023228001456125753]:0.7126380123403426,16[&rate=0.03422767673895481]:0.9880132500940981)[&rate=0.020369266792736342]:0.14028607751977118,(((14[&rate=0.025698662781157906]:0.34327302060264436,59[&rate=0.025366997315226666]:0.34327302060264436)[&rate=0.034…
tree STATE_2450000 = (((((((((((((((1[&rate=0.03931605163089604]:0.1280370388328582,122[&rate=0.032464480308933445]:0.1280370388328582)[&rate=0.03398954265333949]:0.5901435673181639,(((14[&rate=0.04857163425641676]:0.1916129858404363,59[&rate=0.03398954265333949]:0.1916129858404363)[&rate=0.03703576030464759]:0.06579076581073445,61[&rate=0.03659427095369131]:0.25740375165117074)[&rate=0.032574516…
tree STATE_2500000 = ((((((((((((((((((1[&rate=0.04482243431495485]:0.14716977387050162,122[&rate=0.021374614684596466]:0.14716977387050162)[&rate=0.020558686310423843]:0.7068100812617657,((14[&rate=0.03635439897062781]:0.38499113242712923,131[&rate=0.03773690935130537]:0.38499113242712923)[&rate=0.02416442464208153]:0.03460199071481296,(59[&rate=0.029275778221923753]:0.3699723157960418,61[&rate=…
tree STATE_2550000 = (((((((((((((((1[&rate=0.05282175301451589]:0.08012696867352129,122[&rate=0.05484157268338146]:0.08012696867352129)[&rate=0.04096416633958516]:0.469927032996333,((14[&rate=0.08089139494146397]:0.22044540449297073,(59[&rate=0.026895840036659457]:0.19177706696023583,61[&rate=0.04329247585123284]:0.19177706696023583)[&rate=0.02535992479319589]:0.0286683375327349)[&rate=0.0568618…
tree STATE_2600000 = ((((((((((((1[&rate=0.04674435477858263]:0.19077914342685842,122[&rate=0.02917383332322074]:0.19077914342685842)[&rate=0.04603133749948529]:0.480416009272732,((14[&rate=0.05859051695557946]:0.23248541718631352,(59[&rate=0.059529120895875746]:0.18436106970393898,61[&rate=0.04482122877750276]:0.18436106970393898)[&rate=0.05523327053255955]:0.04812434748237454)[&rate=0.028450432…
tree STATE_2650000 = (((((((((((((1[&rate=0.09526266541183431]:0.12050812250094024,122[&rate=0.0622070970907672]:0.12050812250094024)[&rate=0.05778983160652215]:0.43660137144491495,(((14[&rate=0.11087326960089428]:0.11990280948652218,59[&rate=0.0538270344074688]:0.11990280948652218)[&rate=0.06174899211002486]:0.04696008046311881,61[&rate=0.030634966782032032]:0.166862889949641)[&rate=0.0509681257…
tree STATE_2700000 = (((((((((((((1[&rate=0.08381715540739648]:0.08280936024812988,122[&rate=0.06287845202520445]:0.08280936024812988)[&rate=0.04475329592165258]:0.3507586562379711,(((14[&rate=0.08335312187069424]:0.15672436728254507,61[&rate=0.0451671135600423]:0.15672436728254507)[&rate=0.03953571237115374]:0.07244772426925158,59[&rate=0.03875635539551265]:0.22917209155179666)[&rate=0.069121136…
tree STATE_2750000 = (((((((((((((((1[&rate=0.09233798785279518]:0.10287123910426514,122[&rate=0.054425140254908945]:0.10287123910426514)[&rate=0.028925557394787294]:0.6624270965593698,((14[&rate=0.0432040430881592]:0.2864518195898877,131[&rate=0.048294010701137535]:0.2864518195898877)[&rate=0.030508928435306167]:0.16717876536401527,(59[&rate=0.035935238763981504]:0.2430408440518174,61[&rate=0.02…
tree STATE_2800000 = ((((((((((((((((1[&rate=0.04384983759572722]:0.1952088484079054,122[&rate=0.04015931169070584]:0.1952088484079054)[&rate=0.029895082672912812]:0.599942365279715,((14[&rate=0.050359741801828284]:0.25503778169949076,(59[&rate=0.056710047816175266]:0.17670192121519976,61[&rate=0.04277600622365173]:0.17670192121519976)[&rate=0.048741560154886766]:0.078335860484291)[&rate=0.058270…
tree STATE_2850000 = ((((((((((((((1[&rate=0.05557486878471372]:0.14859545185513298,122[&rate=0.034553790455269635]:0.14859545185513298)[&rate=0.03372126123657872]:0.6705933824233753,(((14[&rate=0.03833255935918746]:0.22443590836197147,59[&rate=0.03262233655093996]:0.22443590836197147)[&rate=0.0239111028479518]:0.26386939311138596,61[&rate=0.028403508603003304]:0.48830530147335743)[&rate=0.062288…
tree STATE_2900000 = (((((((((((((((((1[&rate=0.05305017567368659]:0.2052652390957294,122[&rate=0.019282836657090064]:0.2052652390957294)[&rate=0.03615369751831239]:0.6547337543424865,((14[&rate=0.039637868800396714]:0.360128665302716,(59[&rate=0.02334742264220863]:0.2254267990825145,61[&rate=0.034192347872399706]:0.2254267990825145)[&rate=0.027543900827024206]:0.13470186622020147)[&rate=0.022906…
tree STATE_2950000 = (((((((((((((((((1[&rate=0.018506171804650737]:0.4470452510854891,122[&rate=0.015937727379962695]:0.4470452510854891)[&rate=0.019302218728121868]:0.6669590530963762,16[&rate=0.025222280791767707]:1.1140043041818652)[&rate=0.033204399601773016]:0.2560801685190599,((14[&rate=0.018580397153392124]:0.6926309595588669,(59[&rate=0.01789468329301661]:0.27013883796871474,61[&rate=0.0…
tree STATE_3000000 = (((((((((((((((((1[&rate=0.03927923109369374]:0.21913999162729694,122[&rate=0.023878012107762442]:0.21913999162729694)[&rate=0.02536717799600317]:0.7731627212810636,(14[&rate=0.026297027345340233]:0.4523100692809622,((59[&rate=0.019580843689404465]:0.3988634869972322,61[&rate=0.019980577847450044]:0.3988634869972322)[&rate=0.03927923109369374]:0.041404116875838504,131[&rate=0…
tree STATE_3050000 = (((((((((((((1[&rate=0.04880623539825868]:0.17536118976707224,122[&rate=0.020720334004738033]:0.17536118976707224)[&rate=0.025747566468327515]:0.6103358158022201,((14[&rate=0.029229686192298585]:0.6705047104753356,131[&rate=0.03057532914924934]:0.6705047104753356)[&rate=0.03936806309123743]:0.00354677995635555,(59[&rate=0.022819387806965685]:0.3884642581758447,61[&rate=0.0315…
tree STATE_3100000 = ((((((((((((((1[&rate=0.0420278157495602]:0.14718532383112978,122[&rate=0.029236718456897754]:0.14718532383112978)[&rate=0.017041945352300428]:1.0521352452749735,(((14[&rate=0.04877296860692615]:0.27249110656927317,59[&rate=0.020831554530446706]:0.27249110656927317)[&rate=0.024572736362981847]:0.12359511728559691,61[&rate=0.020002011835211785]:0.3960862238548701)[&rate=0.0315…
tree STATE_3150000 = ((((((((((((1[&rate=0.033750627735084034]:0.13879060149116143,122[&rate=0.02070466820765478]:0.13879060149116143)[&rate=0.04243714696074321]:0.47019924013320247,((14[&rate=0.04845364075940147]:0.2840350477802599,(59[&rate=0.03174002752977186]:0.24554248034044993,61[&rate=0.027518261109637496]:0.24554248034044993)[&rate=0.0377913820124586]:0.03849256743980997)[&rate=0.02945595…
tree STATE_3200000 = (((((((((((((((1[&rate=0.049154106609756075]:0.168530106670409,122[&rate=0.025494004001945368]:0.168530106670409)[&rate=0.02058403066903099]:0.7529732103998719,16[&rate=0.041574144090857745]:0.9215033170702809)[&rate=0.07175250949986416]:0.062017391094559615,(((14[&rate=0.07175250949986416]:0.17366426475175276,59[&rate=0.030803979615265566]:0.17366426475175276)[&rate=0.020908…
tree STATE_3250000 = (((((((((((((((1[&rate=0.06038325165028738]:0.14158952386592444,122[&rate=0.03548029646000639]:0.14158952386592444)[&rate=0.042921003015127204]:0.3702794492185239,(((14[&rate=0.06458828197611748]:0.21833041179206777,61[&rate=0.026224730497242086]:0.21833041179206777)[&rate=0.03565959615643939]:0.020457655823568538,59[&rate=0.038522219972063655]:0.2387880676156363)[&rate=0.051…
tree STATE_3300000 = ((((((((((((((1[&rate=0.05683111478175751]:0.12489734061817331,122[&rate=0.03609182144840817]:0.12489734061817331)[&rate=0.01569974783754348]:0.9061050349147903,((14[&rate=0.03131001167820844]:0.3793116347517893,(59[&rate=0.044213497456764714]:0.18264482347977476,61[&rate=0.02759540588978364]:0.18264482347977476)[&rate=0.025222041813763845]:0.19666681127201455)[&rate=0.025333…
tree STATE_3350000 = ((((((((((((((1[&rate=0.03523244322893954]:0.30490521659699943,122[&rate=0.014855194151136208]:0.30490521659699943)[&rate=0.0806934367154093]:0.3847007040137924,(((14[&rate=0.0399884593967471]:0.25634954843463137,59[&rate=0.026179266080126908]:0.25634954843463137)[&rate=0.02683206222260404]:0.0711909298347213,61[&rate=0.045694679666034944]:0.3275404782693527)[&rate=0.02532094…
tree STATE_3400000 = ((((((((((((1[&rate=0.06648967883413388]:0.13398305055523918,122[&rate=0.03669166121262071]:0.13398305055523918)[&rate=0.05466566575128106]:0.3889681513284131,(((14[&rate=0.06146233584356839]:0.18044307547183167,59[&rate=0.04074497535233569]:0.18044307547183167)[&rate=0.04860789841612343]:0.02822194654078808,61[&rate=0.039795611817039854]:0.20866502201261974)[&rate=0.04554990…
tree STATE_3450000 = (((((((((((((((((1[&rate=0.026739535398872027]:0.23634062348377596,122[&rate=0.02416366501099407]:0.23634062348377596)[&rate=0.018014419474433205]:0.528974909430177,16[&rate=0.04231155898026486]:0.7653155329139529)[&rate=0.016466796297964985]:0.2675797890882481,(((14[&rate=0.03232374026001565]:0.4588503375108262,59[&rate=0.013607121583347669]:0.4588503375108262)[&rate=0.02585…
tree STATE_3500000 = ((((((((((((1[&rate=0.03967658262674392]:0.12590356547196627,122[&rate=0.03278827184282713]:0.12590356547196627)[&rate=0.0398484921387208]:0.4605766926729806,((14[&rate=0.04861351472679233]:0.22226987520451766,(59[&rate=0.020496031020015525]:0.16930191016312793,61[&rate=0.042807541461899835]:0.16930191016312793)[&rate=0.03515313523887713]:0.05296796504138973)[&rate=0.02532238…
tree STATE_3550000 = (((((((((((((((1[&rate=0.04315555830201823]:0.18829848856135548,122[&rate=0.02180773393857854]:0.18829848856135548)[&rate=0.043326190056204944]:0.41803775229529017,(((14[&rate=0.03147847090065526]:0.2305789301024212,59[&rate=0.030460704429267113]:0.2305789301024212)[&rate=0.03969279630654749]:0.09318799094927,61[&rate=0.02968876836390602]:0.3237669210516912)[&rate=0.021588828…
tree STATE_3600000 = ((((((((((((((1[&rate=0.029865382485582095]:0.2786196278032085,122[&rate=0.017753054198302778]:0.2786196278032085)[&rate=0.02202530005759441]:0.9421476526714028,((14[&rate=0.021856760519137167]:0.5868209774432563,(59[&rate=0.022467844555438612]:0.4122879755928605,61[&rate=0.019299863489269712]:0.4122879755928605)[&rate=0.028837546842088793]:0.17453300185039583)[&rate=0.026482…
tree STATE_3650000 = (((((((((((((1[&rate=0.04042641688137996]:0.2612883348384665,122[&rate=0.022625027608598546]:0.2612883348384665)[&rate=0.03515766229742958]:0.52083637240277,(((14[&rate=0.04042641688137996]:0.2804178691168201,59[&rate=0.0209907021394883]:0.2804178691168201)[&rate=0.035009014138068006]:0.1425386307104901,61[&rate=0.027286810065673364]:0.4229564998273102)[&rate=0.03646287489600…
tree STATE_3700000 = ((((((((((((((1[&rate=0.0592740739963769]:0.13797188064481863,122[&rate=0.020571615060553695]:0.13797188064481863)[&rate=0.028871514285566703]:0.759397641316039,((14[&rate=0.029831900264300135]:0.5206394946095024,(59[&rate=0.02284607699017605]:0.2909446955912662,61[&rate=0.03315137920978228]:0.2909446955912662)[&rate=0.037925540540087364]:0.22969479901823625)[&rate=0.02275560…
tree STATE_3750000 = ((((((((((((((((((1[&rate=0.03855248396453086]:0.17458427131610754,122[&rate=0.0361992817353661]:0.17458427131610754)[&rate=0.03423357142730148]:0.5855866386747891,((14[&rate=0.03583138824166334]:0.24875075655172418,(59[&rate=0.03705990347570581]:0.14682301831988284,61[&rate=0.04021487158375521]:0.14682301831988284)[&rate=0.04836834143462255]:0.10192773823184134)[&rate=0.0568…
tree STATE_3800000 = (((((((((((((((1[&rate=0.028780385264548368]:0.27042625435915263,122[&rate=0.019382368781560626]:0.27042625435915263)[&rate=0.03526204811486102]:0.6223834360386982,((14[&rate=0.016821402532542953]:0.6250185630130398,(59[&rate=0.01776516586086758]:0.24789425822689257,61[&rate=0.024770635813005634]:0.24789425822689257)[&rate=0.022034099617484447]:0.3771243047861472)[&rate=0.038…
tree STATE_3850000 = ((((((((((((((((1[&rate=0.033739409088398835]:0.22667068219989114,122[&rate=0.01702564826440729]:0.22667068219989114)[&rate=0.02681226554590378]:0.872853946996822,((14[&rate=0.028376238411759184]:0.3947450466451435,(59[&rate=0.02761539154076446]:0.2986595408481221,61[&rate=0.02973657130672751]:0.2986595408481221)[&rate=0.020001107294420954]:0.09608550579702141)[&rate=0.025728…
tree STATE_3900000 = (((((((((((((((((((1[&rate=0.04292221848748138]:0.1550129995104974,122[&rate=0.02159903620329747]:0.1550129995104974)[&rate=0.02866985856866275]:0.48661216090415316,16[&rate=0.05419715667981945]:0.6416251604146506)[&rate=0.04455409376805471]:0.24395418475986974,(((14[&rate=0.024474656098518493]:0.4962175614475092,59[&rate=0.017689478298667443]:0.4962175614475092)[&rate=0.0360…
tree STATE_3950000 = ((((((((((((((((((1[&rate=0.037261681231665504]:0.15780859300134087,122[&rate=0.02863527382217152]:0.15780859300134087)[&rate=0.029375901100801557]:0.44393407099751636,16[&rate=0.06637172282227599]:0.6017426639988572)[&rate=0.026241151925263162]:0.2847503317764388,((14[&rate=0.027556399218436934]:0.5094094829610594,(59[&rate=0.02863527382217152]:0.4631539866250104,61[&rate=0.…
tree STATE_4000000 = ((((((((((((((1[&rate=0.02743433228852244]:0.29895500877578324,122[&rate=0.025929276179192835]:0.29895500877578324)[&rate=0.018632689419134794]:0.9262981236345624,(((14[&rate=0.019163155976596558]:0.4130325372046453,59[&rate=0.017151624917246495]:0.4130325372046453)[&rate=0.04178112325940409]:0.161523025300904,61[&rate=0.02075040783552345]:0.5745555625055493)[&rate=0.02294043…
tree STATE_4050000 = (((((((((((((((1[&rate=0.03305348201390304]:0.46835287325257446,122[&rate=0.016838394644124403]:0.46835287325257446)[&rate=0.03535995839263769]:0.6779536641022096,((14[&rate=0.031519801275229894]:0.4330229977424768,(59[&rate=0.027424859409474686]:0.23939153668866212,61[&rate=0.03597204327520492]:0.23939153668866212)[&rate=0.022907407676392055]:0.1936314610538147)[&rate=0.0260…
tree STATE_4100000 = ((((((((((((((((1[&rate=0.05909752559687835]:0.13519865491186886,122[&rate=0.04157843795834939]:0.13519865491186886)[&rate=0.04843396468687388]:0.5294002408131403,((14[&rate=0.05557892204227518]:0.2776650331819155,(59[&rate=0.049451910935693226]:0.17123158301107233,61[&rate=0.0453751342393591]:0.17123158301107233)[&rate=0.04490959055953714]:0.10643345017084316)[&rate=0.050860…
tree STATE_4150000 = ((((((((((((((1[&rate=0.06782054453661573]:0.13669560859332486,122[&rate=0.04431474003799974]:0.13669560859332486)[&rate=0.05662576447625826]:0.3509311659665066,(((14[&rate=0.07296916997770003]:0.13352876541205125,59[&rate=0.0404412932101406]:0.13352876541205125)[&rate=0.043899546823122505]:0.07909403732415865,61[&rate=0.030238497989412264]:0.2126228027362099)[&rate=0.0504376…
tree STATE_4200000 = ((((((((((((((((1[&rate=0.06755596906771867]:0.10113048662783672,122[&rate=0.03889576844275976]:0.10113048662783672)[&rate=0.034722772623452136]:0.5469690914204066,(((14[&rate=0.11944846243805206]:0.0924897762012138,59[&rate=0.059709763290338634]:0.0924897762012138)[&rate=0.027415118319005692]:0.2039822826402023,61[&rate=0.03356356112014999]:0.2964720588414161)[&rate=0.027415…
tree STATE_4250000 = ((((((((((((((1[&rate=0.03641467667271102]:0.20579039147725894,122[&rate=0.016279050502115193]:0.20579039147725894)[&rate=0.013356476484870908]:0.9096499505458882,(((14[&rate=0.03170665491088807]:0.36306050129883816,59[&rate=0.01934510906832969]:0.36306050129883816)[&rate=0.016341644392391105]:0.05613098483017859,61[&rate=0.023688145222453272]:0.41919148612901674)[&rate=0.015…
tree STATE_4300000 = ((((((((((((((1[&rate=0.04755091939255124]:0.1604368496007551,122[&rate=0.033300345035995715]:0.1604368496007551)[&rate=0.0317385368407419]:0.7808410660614792,((14[&rate=0.03664046756027062]:0.52235784608149,131[&rate=0.035978249240477087]:0.52235784608149)[&rate=0.015559740009707905]:0.11787557349149236,(59[&rate=0.020838266402321177]:0.3114276996358217,61[&rate=0.0223436650…
tree STATE_4350000 = (((((((((((((((1[&rate=0.03260678299094444]:0.3307768848899543,122[&rate=0.014945638295874432]:0.3307768848899543)[&rate=0.017619495431009463]:1.0054625787742018,(((14[&rate=0.014945638295874432]:0.6177373117278909,59[&rate=0.014034450377709921]:0.6177373117278909)[&rate=0.02619687208675932]:0.08977149040075705,61[&rate=0.016514555787742143]:0.707508802128648)[&rate=0.0382611…
tree STATE_4400000 = (((((((((((((((1[&rate=0.057660807339458484]:0.15959618682236407,122[&rate=0.021656760967369067]:0.15959618682236407)[&rate=0.03654825647054073]:0.7392127004031457,((14[&rate=0.036258028793882714]:0.40463524480586566,(59[&rate=0.03359650774716622]:0.36996535240287504,61[&rate=0.019417845440469615]:0.36996535240287504)[&rate=0.03569253148194467]:0.03466989240299062)[&rate=0.03…
tree STATE_4450000 = (((((((((((((1[&rate=0.029972442496674506]:0.23099507896247912,122[&rate=0.012897219709597021]:0.23099507896247912)[&rate=0.017098339935700493]:0.9574082695307926,((14[&rate=0.02173191365323645]:0.5706585999902734,(59[&rate=0.018901613682317377]:0.3815458835641333,61[&rate=0.014747220332215679]:0.3815458835641333)[&rate=0.014747220332215679]:0.18911271642614003)[&rate=0.02209…
tree STATE_4500000 = ((((((((((((((1[&rate=0.04551766189911706]:0.15762710889712656,122[&rate=0.03924309239366757]:0.15762710889712656)[&rate=0.02898558079647571]:0.6128850187050541,((14[&rate=0.03161135179232867]:0.32509388147930823,(59[&rate=0.04981926812194694]:0.15798877466256672,61[&rate=0.026056405572051692]:0.15798877466256672)[&rate=0.030567760641488563]:0.1671051068167415)[&rate=0.034369…
tree STATE_4550000 = ((((((((((((((((1[&rate=0.04804514895177954]:0.23935061531808358,122[&rate=0.02591305565654166]:0.23935061531808358)[&rate=0.019765681652153325]:0.7021271352417245,((14[&rate=0.032432393019217576]:0.4120141342543802,(59[&rate=0.024451739574378156]:0.3115909170059846,61[&rate=0.019980102837139132]:0.3115909170059846)[&rate=0.03093331325938551]:0.10042321724839559)[&rate=0.0328…
tree STATE_4600000 = ((((((((((((((((((1[&rate=0.024942786527555133]:0.34534896682906263,122[&rate=0.026828409052972856]:0.34534896682906263)[&rate=0.019856942601373398]:0.5538834408591231,((14[&rate=0.03178161924390872]:0.3119338670330003,(59[&rate=0.03843674274699637]:0.23740323071603897,61[&rate=0.026628234072404465]:0.23740323071603897)[&rate=0.022649084528672477]:0.07453063631696133)[&rate=0…
tree STATE_4650000 = (((((((((((((1[&rate=0.07438101638394458]:0.11929393597385861,122[&rate=0.030359149250257064]:0.11929393597385861)[&rate=0.03809996214861901]:0.43132897832463957,((14[&rate=0.04514991787997432]:0.2888036913981665,(59[&rate=0.04132438789338067]:0.14673083321631228,61[&rate=0.02235426596769169]:0.14673083321631228)[&rate=0.021784956322343858]:0.1420728581818542)[&rate=0.0500987…
tree STATE_4700000 = ((((((((((((1[&rate=0.0443586953683798]:0.241052586829279,122[&rate=0.02126651826626475]:0.241052586829279)[&rate=0.03290034814645073]:0.5964013460271929,(((14[&rate=0.06606537420123959]:0.25431374225662146,59[&rate=0.034877602394673496]:0.25431374225662146)[&rate=0.023941706691525965]:0.16600958352677603,61[&rate=0.016093101613830853]:0.4203233257833975)[&rate=0.023020891774…
tree STATE_4750000 = ((((((((((((((1[&rate=0.021777360963585714]:0.4582148868000982,122[&rate=0.017536650545387722]:0.4582148868000982)[&rate=0.021851136096780428]:0.6496107030122948,((14[&rate=0.026370845960760697]:0.4636046056961684,(59[&rate=0.02717953193482201]:0.3903758970637425,61[&rate=0.02170342487454729]:0.3903758970637425)[&rate=0.03257540449456559]:0.07322870863242592)[&rate=0.02865835…
tree STATE_4800000 = ((((((((((((((((1[&rate=0.0292265022302575]:0.21951204503263616,122[&rate=0.015784406729660225]:0.21951204503263616)[&rate=0.032940840468396966]:0.6130136935791968,(((14[&rate=0.038589692798094856]:0.38353344839678327,59[&rate=0.013158830021066534]:0.38353344839678327)[&rate=0.030240487169062222]:0.11917397510004235,61[&rate=0.01170377080134705]:0.5027074234968256)[&rate=0.02…
tree STATE_4850000 = ((((((((((((((((((1[&rate=0.020528636639571572]:0.4509724872307605,122[&rate=0.015093666320286345]:0.4509724872307605)[&rate=0.02151562190758546]:0.7471252944184352,(((14[&rate=0.019415359416299075]:0.5405223966513261,59[&rate=0.01376336412773861]:0.5405223966513261)[&rate=0.0222605114741338]:0.008454826320121067,61[&rate=0.026935362510400938]:0.5489772229714471)[&rate=0.0218…
tree STATE_4900000 = (((((((((((((((1[&rate=0.04933740067943328]:0.1532285187601323,122[&rate=0.02449557221961501]:0.1532285187601323)[&rate=0.02859332502663586]:0.6336428657472186,(((14[&rate=0.035100889282527]:0.4306768508169642,59[&rate=0.021183710308314584]:0.4306768508169642)[&rate=0.05539792217475951]:0.0426412769764426,61[&rate=0.02269090573229067]:0.4733181277934068)[&rate=0.0297491119539…
tree STATE_4950000 = ((((((((((((((((1[&rate=0.024562466880664664]:0.53564022729282,122[&rate=0.01767898198704539]:0.53564022729282)[&rate=0.027586268768818003]:0.7305893234197955,16[&rate=0.035092770834123314]:1.2662295507126156)[&rate=0.02070493563854759]:0.27770028423579074,((14[&rate=0.019658209738479364]:0.6205349418630319,(59[&rate=0.01744290305852696]:0.3957929665381599,61[&rate=0.02289418…
tree STATE_5000000 = (((((((((((((((((((1[&rate=0.0513347005102567]:0.24586486751714398,122[&rate=0.022471077169843888]:0.24586486751714398)[&rate=0.02792935645750176]:0.7484625662360875,((14[&rate=0.021862552349971795]:0.34637898634041764,(59[&rate=0.02940765823729178]:0.22823402117696193,61[&rate=0.03141654868984942]:0.22823402117696193)[&rate=0.020754208297919942]:0.11814496516345571)[&rate=0.…
tree STATE_5050000 = (((((((((((((((1[&rate=0.026016586354892467]:0.3300625893222752,122[&rate=0.018055608351024308]:0.3300625893222752)[&rate=0.027276951887088664]:0.792768420019055,((14[&rate=0.02706194701180602]:0.368922580240384,(59[&rate=0.030841643973344865]:0.19422800828481604,61[&rate=0.034104108443724475]:0.19422800828481604)[&rate=0.028502262991925337]:0.17469457195556795)[&rate=0.03057…
tree STATE_5100000 = (((((((((((((((((((1[&rate=0.03319237357718437]:0.20737055035886312,122[&rate=0.017024243045802794]:0.20737055035886312)[&rate=0.027077858548356967]:0.661992266935455,16[&rate=0.05487308613012115]:0.8693628172943181)[&rate=0.04954860108756143]:0.13977436744685756,((14[&rate=0.030480609448597762]:0.3711932555657576,(59[&rate=0.02192913438078899]:0.29519114580276484,61[&rate=0.…
tree STATE_5150000 = ((((((((((((((((1[&rate=0.05223503151027985]:0.1644201082168157,122[&rate=0.036331787703432025]:0.1644201082168157)[&rate=0.027246859091906658]:0.6772166432309373,(14[&rate=0.05634612174858163]:0.3231249745001076,((59[&rate=0.04552446145473605]:0.11455986060011591,61[&rate=0.060492433146981515]:0.11455986060011591)[&rate=0.03137302544874779]:0.14843698285130358,131[&rate=0.04…
tree STATE_5200000 = ((((((((((((((((1[&rate=0.04848011024999181]:0.17219638687730388,122[&rate=0.022525204248476188]:0.17219638687730388)[&rate=0.03016227824328734]:0.7837954359383097,((14[&rate=0.032607547057318546]:0.3705815253743778,(59[&rate=0.01694102059610738]:0.2333342503622982,61[&rate=0.043047479310170875]:0.2333342503622982)[&rate=0.02517511167223747]:0.13724727501207956)[&rate=0.03663…
tree STATE_5250000 = (((((((((((((((((1[&rate=0.010296232211068507]:0.5220515435131633,122[&rate=0.01546170398672884]:0.5220515435131633)[&rate=0.01071519844064444]:1.499897584170435,((14[&rate=0.021765908702375353]:0.6808370146147293,(59[&rate=0.008698658921795242]:0.6133998678179676,61[&rate=0.016984380844470407]:0.6133998678179676)[&rate=0.01879300265227045]:0.06743714679676172)[&rate=0.012784…
tree STATE_5300000 = (((((((((((((((1[&rate=0.035343678504270705]:0.16509866303459803,122[&rate=0.03334770328925754]:0.16509866303459803)[&rate=0.030120772691839156]:0.6000637685067391,((14[&rate=0.028270888307953202]:0.36196139809894606,(59[&rate=0.027863560897294772]:0.29542308543132684,61[&rate=0.02269681121953247]:0.29542308543132684)[&rate=0.04265248629816028]:0.06653831266761923)[&rate=0.02…
tree STATE_5350000 = ((((((((((((((1[&rate=0.04245287112696153]:0.13787870135082178,122[&rate=0.03371018289965846]:0.13787870135082178)[&rate=0.04207217281099685]:0.5090924349702041,((14[&rate=0.052710028735472175]:0.2820940644520356,(59[&rate=0.03757846077681765]:0.16943101810414649,61[&rate=0.031067190220084806]:0.16943101810414649)[&rate=0.029755170928579645]:0.11266304634788912)[&rate=0.02580…
tree STATE_5400000 = ((((((((((((((1[&rate=0.05066071204151368]:0.18974172923113086,122[&rate=0.02771647290584348]:0.18974172923113086)[&rate=0.021709085062056658]:0.7859399199477811,((14[&rate=0.029213151185003363]:0.4923165669820733,(59[&rate=0.022620987637176217]:0.22329454476001448,61[&rate=0.021085515522453392]:0.22329454476001448)[&rate=0.017813551262076198]:0.26902202222205884)[&rate=0.034…
tree STATE_5450000 = (((((((((((((((((1[&rate=0.023734049940520124]:0.25201885060636486,122[&rate=0.019018735516739847]:0.25201885060636486)[&rate=0.01966432751671818]:0.7653046426976499,16[&rate=0.03663114432644431]:1.0173234933040147)[&rate=0.029968150544756062]:0.1403964412141392,((14[&rate=0.029736502351978927]:0.424661506680156,(59[&rate=0.02150706704707102]:0.25410198980751547,61[&rate=0.03…
tree STATE_5500000 = (((((((((((((((1[&rate=0.061702732533017696]:0.12461804937437555,122[&rate=0.024851960926768016]:0.12461804937437555)[&rate=0.022716007734579373]:0.5599093055685562,((14[&rate=0.033425828517374495]:0.31291114848413626,(59[&rate=0.03176591143391433]:0.1550069368608602,61[&rate=0.06017947692457026]:0.1550069368608602)[&rate=0.012485656501702054]:0.15790421162327606)[&rate=0.014…
tree STATE_5550000 = ((((((((((((((((1[&rate=0.024839500073078266]:0.23483539249313284,122[&rate=0.02686729222882146]:0.23483539249313284)[&rate=0.015670212764937737]:0.5908564977468311,(((14[&rate=0.027808128913710033]:0.3137723435207209,59[&rate=0.026429031391837342]:0.3137723435207209)[&rate=0.024474936584415824]:0.024067477660107084,61[&rate=0.015589785748922409]:0.337839821180828)[&rate=0.01…
tree STATE_5600000 = (((((((((((((((1[&rate=0.03308268619716645]:0.2619598319671674,122[&rate=0.02141738417456794]:0.2619598319671674)[&rate=0.03739271431543611]:0.47132244612872404,((14[&rate=0.031370383613229545]:0.3664595673733904,(59[&rate=0.0553085495462443]:0.10409877971437759,61[&rate=0.0311548848662607]:0.10409877971437759)[&rate=0.01923345102872282]:0.26236078765901283)[&rate=0.059207279…
tree STATE_5650000 = ((((((((((((((((((1[&rate=0.03457953732162146]:0.2918613516009389,122[&rate=0.022647420096043983]:0.2918613516009389)[&rate=0.048612303237976176]:0.34630593331280385,((14[&rate=0.02966213166291215]:0.3669122376197157,(59[&rate=0.03901835577937984]:0.2627904035513107,61[&rate=0.02829674564985487]:0.2627904035513107)[&rate=0.04027227858032137]:0.10412183406840497)[&rate=0.05459…
tree STATE_5700000 = ((((((((((((((((((1[&rate=0.019207705037982917]:0.5170097767824217,122[&rate=0.009630949481980481]:0.5170097767824217)[&rate=0.0264340111986063]:0.8795503211753196,(((14[&rate=0.08094533278583696]:0.19566064469001693,59[&rate=0.021389475441530786]:0.19566064469001693)[&rate=0.020306025497634453]:0.2484889824447371,61[&rate=0.018070850108390917]:0.44414962713475403)[&rate=0.00…
tree STATE_5750000 = (((((((((((((((1[&rate=0.018641489658299145]:0.429466103541932,122[&rate=0.014115291467569912]:0.429466103541932)[&rate=0.018641489658299145]:1.2491487146264126,((14[&rate=0.020599340753091513]:0.5141361797458014,(59[&rate=0.015862917152615258]:0.3793418253505388,61[&rate=0.026156270339719602]:0.3793418253505388)[&rate=0.017305799849513626]:0.1347943543952626)[&rate=0.0249584…
tree STATE_5800000 = ((((((((((((((1[&rate=0.024011537599812498]:0.3376117648542397,122[&rate=0.02323911980791351]:0.3376117648542397)[&rate=0.03178726714095825]:0.8949020179983175,((14[&rate=0.0236583772366513]:0.6080662504419616,(59[&rate=0.022892538944496256]:0.1823812494818,61[&rate=0.031132291254819564]:0.1823812494818)[&rate=0.0191314990522544]:0.4256850009601616)[&rate=0.017252306641061366…
tree STATE_5850000 = ((((((((((((((1[&rate=0.04411475455674219]:0.23617164908982952,122[&rate=0.019273016363713265]:0.23617164908982952)[&rate=0.03225918618816106]:0.5154339387142988,((14[&rate=0.03625405622223063]:0.5382261320929612,(59[&rate=0.022158812407581573]:0.3896785004722601,61[&rate=0.027445501929851988]:0.3896785004722601)[&rate=0.03017588264782645]:0.14854763162070111)[&rate=0.0425667…
tree STATE_5900000 = (((((((((((((((((1[&rate=0.03829885760672074]:0.22867926042806125,122[&rate=0.01896455335996483]:0.22867926042806125)[&rate=0.0387093670463174]:0.4253075869339536,((14[&rate=0.04028212555617743]:0.19226857955434531,59[&rate=0.026446802373587288]:0.19226857955434531)[&rate=0.03284348544593281]:0.17353869818117454,(61[&rate=0.040134264492456946]:0.3448081374404436,131[&rate=0.0…
tree STATE_5950000 = ((((((((((((((1[&rate=0.02774321653115633]:0.3224850325891253,122[&rate=0.02509704544956437]:0.3224850325891253)[&rate=0.03940902187981315]:0.39365684467947826,((14[&rate=0.044917488873433914]:0.2936021498161806,59[&rate=0.03268540039854427]:0.2936021498161806)[&rate=0.03352915005096273]:0.1384141626996513,(61[&rate=0.024090045009920895]:0.3970469966980602,131[&rate=0.0410085…
tree STATE_6000000 = (((((((((((((((1[&rate=0.027759091894260877]:0.18482441695040464,122[&rate=0.03543141083436971]:0.18482441695040464)[&rate=0.02214748111570887]:0.6884982875006956,((14[&rate=0.04215299273152471]:0.29034957888389845,(59[&rate=0.032526745433146646]:0.16268501457780235,61[&rate=0.05244121203964968]:0.16268501457780235)[&rate=0.02843783178866285]:0.1276645643060961)[&rate=0.02896…
tree STATE_6050000 = ((((((((((((((1[&rate=0.028794764988776898]:0.14896687391077765,122[&rate=0.02899511986277317]:0.14896687391077765)[&rate=0.014159363384030519]:1.1109005403015297,((14[&rate=0.034721317511191674]:0.4862437608594671,(59[&rate=0.024872067090392164]:0.3336099730594503,61[&rate=0.022193358618463676]:0.3336099730594503)[&rate=0.01961577994155939]:0.1526337878000168)[&rate=0.031587…
tree STATE_6100000 = ((((((((((((((1[&rate=0.018927369961453222]:0.20120303465944084,122[&rate=0.023029369596603743]:0.20120303465944084)[&rate=0.021538782132365764]:0.6752179783205976,((14[&rate=0.04975756839374893]:0.3845438111069296,59[&rate=0.024085992422725605]:0.3845438111069296)[&rate=0.03685177486111975]:0.09721178055459467,(61[&rate=0.02472636236868316]:0.41569912227292755,131[&rate=0.03…
tree STATE_6150000 = (((((((((((((1[&rate=0.03291075390575597]:0.30133794697597416,122[&rate=0.015529187173511753]:0.30133794697597416)[&rate=0.029485003781081008]:0.7151381221483412,((14[&rate=0.023613445741056276]:0.4943985021651614,(59[&rate=0.029078912248121164]:0.2823949513568557,61[&rate=0.027436278105486853]:0.2823949513568557)[&rate=0.019881724724710274]:0.21200355080830569)[&rate=0.02190…
tree STATE_6200000 = (((((((((((((((1[&rate=0.03661038015491735]:0.14142763854958154,122[&rate=0.04261501808690929]:0.14142763854958154)[&rate=0.027855579371366318]:0.6137512559000565,(((14[&rate=0.05976761977785881]:0.12996539365109372,59[&rate=0.03530904931741963]:0.12996539365109372)[&rate=0.019320650052775296]:0.17261360628534134,61[&rate=0.028360669268530748]:0.30257899993643506)[&rate=0.032…
tree STATE_6250000 = (((((((((((((((((((1[&rate=0.025093684675196272]:0.3522026694788782,122[&rate=0.02380840169514101]:0.3522026694788782)[&rate=0.024494563938265188]:0.7658364698021287,16[&rate=0.027305892322493353]:1.118039139281007)[&rate=0.020298090177633434]:0.34501156094622787,((14[&rate=0.03228711915625347]:0.4825012447406157,(59[&rate=0.01893677405689518]:0.31635794241365517,61[&rate=0.0…
tree STATE_6300000 = ((((((((((((((1[&rate=0.030223457222312452]:0.3350246264604231,122[&rate=0.019223076534269915]:0.3350246264604231)[&rate=0.017478338585058702]:0.9652739551587552,(14[&rate=0.021775472058841224]:0.5808688091791484,((59[&rate=0.04031293647340561]:0.2856596388325955,61[&rate=0.020663685844329354]:0.2856596388325955)[&rate=0.0149358578599186]:0.29317719666649744,131[&rate=0.02521…
tree STATE_6350000 = (((((((((((((1[&rate=0.07378231029735172]:0.12288886103212138,122[&rate=0.04089693806132883]:0.12288886103212138)[&rate=0.04616992916853162]:0.3418883594666029,16[&rate=0.08946895672400741]:0.4647772204987243)[&rate=0.06677187836420535]:0.15825587335055924,((14[&rate=0.07378231029735172]:0.23190791898906,131[&rate=0.051226089774762736]:0.23190791898906)[&rate=0.04432960953889…
tree STATE_6400000 = ((((((((((((((1[&rate=0.03835818075108193]:0.23180922804778067,122[&rate=0.02605714853208111]:0.23180922804778067)[&rate=0.0380951066591854]:0.43283518971849355,(14[&rate=0.02027933263211876]:0.5614292912150274,((59[&rate=0.024292637597003324]:0.17472658376322114,61[&rate=0.05686216119566142]:0.17472658376322114)[&rate=0.028708954332276593]:0.26156567544566106,131[&rate=0.033…
tree STATE_6450000 = (((((((((((((((((((1[&rate=0.04603094219958021]:0.14673859398692513,122[&rate=0.03496342207654719]:0.14673859398692513)[&rate=0.01933998191878673]:0.9586444407087388,((14[&rate=0.03251153129891023]:0.4126666203641302,(59[&rate=0.035363978951254274]:0.17783444794078568,61[&rate=0.039947591638020044]:0.17783444794078568)[&rate=0.022393093969258322]:0.23483217242334453)[&rate=0.…
tree STATE_6500000 = (((((((((((((((((1[&rate=0.028735091843671966]:0.20809511580497697,122[&rate=0.023488427035502097]:0.20809511580497697)[&rate=0.042589530052181884]:0.41080183860037467,((14[&rate=0.03176619920339761]:0.36434430693238673,(59[&rate=0.02136242317756997]:0.22556310976534336,61[&rate=0.029862051097797188]:0.22556310976534336)[&rate=0.023038163089801]:0.13878119716704337)[&rate=0.0…
tree STATE_6550000 = (((((((((((((((1[&rate=0.027198603278077174]:0.29106138332596565,122[&rate=0.021802737964598886]:0.29106138332596565)[&rate=0.030519198356005733]:0.4718960772682611,((14[&rate=0.027041015039840043]:0.5298330556346647,(59[&rate=0.02657477143469745]:0.32332923532496904,61[&rate=0.027517454464477367]:0.32332923532496904)[&rate=0.0241179864817578]:0.2065038203096956)[&rate=0.0322…
tree STATE_6600000 = ((((((((((((((1[&rate=0.035223041871123864]:0.2481557951270418,122[&rate=0.01827872748978116]:0.2481557951270418)[&rate=0.02774018786695277]:0.8847363587790881,(((14[&rate=0.03788599308550103]:0.3852798256947709,59[&rate=0.02694884857347251]:0.3852798256947709)[&rate=0.021277453671113902]:0.09605084239679645,61[&rate=0.014895953460492665]:0.4813306680915674)[&rate=0.019117921…
tree STATE_6650000 = (((((((((((((((1[&rate=0.07389916939633977]:0.11117597291123822,122[&rate=0.04038670366098618]:0.11117597291123822)[&rate=0.03146428942730651]:0.6515262504832916,16[&rate=0.036311673516818084]:0.7627022233945299)[&rate=0.02362242060326647]:0.14201549285010173,(((14[&rate=0.04113623084570095]:0.24831178223137315,59[&rate=0.028166701544835922]:0.24831178223137315)[&rate=0.02555…
tree STATE_6700000 = ((((((((((((((1[&rate=0.021580297127426634]:0.39994855327312884,122[&rate=0.01966806334575974]:0.39994855327312884)[&rate=0.02511278303968654]:0.5620896075168291,16[&rate=0.03180664890719278]:0.962038160789958)[&rate=0.030354722305433693]:0.22879663146021323,((14[&rate=0.03626873396959297]:0.44250348964184455,(59[&rate=0.020123356250075965]:0.3137560000979213,61[&rate=0.02739…
tree STATE_6750000 = ((((((((((((((1[&rate=0.03654098559953299]:0.23249892171729225,122[&rate=0.013656792613763668]:0.23249892171729225)[&rate=0.019643934514145797]:0.6941719518724717,(((14[&rate=0.0392589024539477]:0.22113605157543942,59[&rate=0.03594017662869849]:0.22113605157543942)[&rate=0.025576418567022512]:0.22410679365017439,61[&rate=0.021176856577265722]:0.4452428452256138)[&rate=0.03925…
tree STATE_6800000 = ((((((((((((((1[&rate=0.03593594462772015]:0.23096363494440075,122[&rate=0.020060472556954295]:0.23096363494440075)[&rate=0.02541968707276603]:1.13423243059699,(((14[&rate=0.02979809201448798]:0.6039043512643635,(59[&rate=0.020060472556954295]:0.33957811014774925,61[&rate=0.02455652735133393]:0.33957811014774925)[&rate=0.02511056773382244]:0.26432624111661424)[&rate=0.0214870…
tree STATE_6850000 = (((((((((((((((((1[&rate=0.042369594171160936]:0.20051485335041105,122[&rate=0.0235763040493862]:0.20051485335041105)[&rate=0.02876397778743981]:0.580552138381143,16[&rate=0.054086775360631174]:0.781066991731554)[&rate=0.03655379263193521]:0.10836354675328708,(14[&rate=0.032134069627520113]:0.3137273323760768,((59[&rate=0.037046603893179306]:0.1664849085951282,61[&rate=0.0395…
tree STATE_6900000 = (((((((((((((((1[&rate=0.04757415536349023]:0.10230247287287296,122[&rate=0.024205245709544007]:0.10230247287287296)[&rate=0.04449906100198348]:0.6045028234769231,(((14[&rate=0.06509048497770967]:0.18795336974865226,59[&rate=0.04646054129292584]:0.18795336974865226)[&rate=0.04982079216749875]:0.11902419881375806,61[&rate=0.027794072145943857]:0.3069775685624103)[&rate=0.03395…
tree STATE_6950000 = ((((((((((((((((1[&rate=0.031512022079265525]:0.28132686789019085,122[&rate=0.02549811074448926]:0.28132686789019085)[&rate=0.039838904885585086]:0.5193605884922095,(((14[&rate=0.05678728818338824]:0.21797517948547102,59[&rate=0.030042730738993977]:0.21797517948547102)[&rate=0.04986593801378172]:0.06208764108739534,61[&rate=0.023673049061541527]:0.28006282057286636)[&rate=0.0…
tree STATE_7000000 = ((((((((((((((((1[&rate=0.017255457243991343]:0.42499460076632684,122[&rate=0.015837043841921056]:0.42499460076632684)[&rate=0.01694887552151986]:0.7320131381895838,16[&rate=0.029737468729816453]:1.1570077389559106)[&rate=0.026845194290003108]:0.3794744373459109,(14[&rate=0.01575447721212644]:0.9002643125332,((59[&rate=0.017558792323453472]:0.368775581887306,61[&rate=0.023645…
tree STATE_7050000 = (((((((((((1[&rate=0.044370753298531546]:0.23030727594727599,122[&rate=0.020343160132521736]:0.23030727594727599)[&rate=0.02775893337043573]:0.7132837138162438,((14[&rate=0.03395364655499413]:0.5145427820236526,(59[&rate=0.022068040729424053]:0.31753179823605365,61[&rate=0.022974283140650472]:0.31753179823605365)[&rate=0.02452221539344553]:0.1970109837875989)[&rate=0.02346344…
tree STATE_7100000 = ((((((((((((((1[&rate=0.04390048387066778]:0.18607911976781769,122[&rate=0.020311329055069285]:0.18607911976781769)[&rate=0.02999093155383931]:0.8496943748163569,(14[&rate=0.03710196972334291]:0.5124244831564688,((59[&rate=0.021593071787576634]:0.263480503578211,61[&rate=0.02833999580138693]:0.263480503578211)[&rate=0.03565496329978767]:0.19190825882464085,131[&rate=0.0330202…
tree STATE_7150000 = (((((((((((((((1[&rate=0.03169841699045555]:0.20712548747103468,122[&rate=0.023672976546193467]:0.20712548747103468)[&rate=0.031000443976584774]:0.6538321197346603,(((14[&rate=0.05345062718419809]:0.35718886764737184,59[&rate=0.02087142827252842]:0.35718886764737184)[&rate=0.022874095253621878]:0.19539902910734092,61[&rate=0.029821129966366336]:0.5525878967547128)[&rate=0.028…
tree STATE_7200000 = (((((((((((((1[&rate=0.08390801090562698]:0.11801491586052543,122[&rate=0.036004189684980994]:0.11801491586052543)[&rate=0.038409825830847184]:0.6820481379548726,((14[&rate=0.02998787765982509]:0.3829639453876483,131[&rate=0.04297963652796219]:0.3829639453876483)[&rate=0.02861501874753056]:0.03731764177406016,(59[&rate=0.029557182204614528]:0.18194374567261495,61[&rate=0.0378…
tree STATE_7250000 = (((((((((((((((1[&rate=0.04087607501077147]:0.13668630757134728,122[&rate=0.055982822683912664]:0.13668630757134728)[&rate=0.04279687546275392]:0.44023825151966955,(((14[&rate=0.04962621946461009]:0.21339857380726798,59[&rate=0.04962621946461009]:0.21339857380726798)[&rate=0.03811656954577055]:0.0705300242022461,61[&rate=0.05351885794974269]:0.2839285980095141)[&rate=0.028241…
tree STATE_7300000 = (((((((((((((((((1[&rate=0.058351470983646646]:0.10651078759711635,122[&rate=0.030936947216641034]:0.10651078759711635)[&rate=0.03201661453436423]:0.4871708201284904,(((14[&rate=0.06414179226085555]:0.18326558607764112,61[&rate=0.045556112550577677]:0.18326558607764112)[&rate=0.019678513357787527]:0.07531726886104137,59[&rate=0.02562497410952038]:0.2585828549386825)[&rate=0.0…
tree STATE_7350000 = ((((((((((((((((1[&rate=0.032225035714732064]:0.29278309523565377,122[&rate=0.017885103874846]:0.29278309523565377)[&rate=0.04707954602513833]:0.2821837518656393,(((14[&rate=0.044731607383356915]:0.27090459979879444,59[&rate=0.028452344822572927]:0.27090459979879444)[&rate=0.02468411272090941]:0.024704811841123164,61[&rate=0.029281257259375967]:0.2956094116399176)[&rate=0.028…
tree STATE_7400000 = ((((((((((((((1[&rate=0.02575184318736125]:0.2190146920899955,122[&rate=0.026925285233415773]:0.2190146920899955)[&rate=0.024956487602132205]:0.5782137376797444,16[&rate=0.03806037380574993]:0.7972284297697398)[&rate=0.0291199155220602]:0.1899412223358109,(((14[&rate=0.038225885299937236]:0.34770302265166236,59[&rate=0.026665947814330352]:0.34770302265166236)[&rate=0.02106534…
tree STATE_7450000 = ((((((((((((((1[&rate=0.026651987474919304]:0.3049558263628711,122[&rate=0.02261229474203328]:0.3049558263628711)[&rate=0.048155849461080945]:0.3631497964100734,16[&rate=0.05782425788919165]:0.6681056227729445)[&rate=0.04658611859608408]:0.11002920500507274,(((14[&rate=0.04749211610815743]:0.24204573792076298,59[&rate=0.03859810718486756]:0.24204573792076298)[&rate=0.04083912…
tree STATE_7500000 = ((((((((((((((1[&rate=0.03836146253848337]:0.20123895043664347,122[&rate=0.026548590649863618]:0.20123895043664347)[&rate=0.02736613996203594]:0.6378166587737717,(14[&rate=0.03963844811217833]:0.2799125302665303,((59[&rate=0.050558708329264825]:0.09818147208880888,61[&rate=0.047320190849128994]:0.09818147208880888)[&rate=0.04154094666198262]:0.15749687086446817,131[&rate=0.06…
tree STATE_7550000 = ((((((((((((((((1[&rate=0.05614287834722351]:0.1745806915809808,122[&rate=0.03533878540371775]:0.1745806915809808)[&rate=0.04732696802662699]:0.48279317177794123,((14[&rate=0.05638079747444293]:0.2608983791883871,(59[&rate=0.046825814342576724]:0.17901997457986712,61[&rate=0.03956465552023291]:0.17901997457986712)[&rate=0.06003979123962794]:0.08187840460851997)[&rate=0.069678…
tree STATE_7600000 = (((((((((((((((1[&rate=0.037373745034186334]:0.3062283795284392,122[&rate=0.019313856712907532]:0.3062283795284392)[&rate=0.030940284468662056]:0.751882346209,((14[&rate=0.026093181003280827]:0.5077121846965845,(59[&rate=0.042471003223690164]:0.29361673656417925,61[&rate=0.03339611330917505]:0.29361673656417925)[&rate=0.03026693438568946]:0.21409544813240527)[&rate=0.03413717…
tree STATE_7650000 = ((((((((((((((1[&rate=0.03469287375698877]:0.2106099478900256,122[&rate=0.018490523557801647]:0.2106099478900256)[&rate=0.02697922044450596]:0.5762690007989587,((14[&rate=0.019473804713765596]:0.4223366393895966,(59[&rate=0.020841934170385833]:0.2124455983775528,61[&rate=0.021473168762310473]:0.2124455983775528)[&rate=0.026022452588269115]:0.20989104101204378)[&rate=0.0199397…
tree STATE_7700000 = ((((((((((((((((1[&rate=0.02313086167375573]:0.27934032952717724,122[&rate=0.026340086971826913]:0.27934032952717724)[&rate=0.03802210567165217]:0.5533037144014737,(((14[&rate=0.048687907439966795]:0.2882626172117737,59[&rate=0.033846511832267945]:0.2882626172117737)[&rate=0.014912110217069948]:0.046033908447456584,61[&rate=0.03199170819367748]:0.3342965256592303)[&rate=0.030…
tree STATE_7750000 = ((((((((((((((1[&rate=0.044671207528859065]:0.1831050075181384,122[&rate=0.029513982644136637]:0.1831050075181384)[&rate=0.040819921776183585]:0.4275988364660761,((14[&rate=0.02974504218811153]:0.31537698172806516,(59[&rate=0.0291671233903635]:0.1732226635192432,61[&rate=0.027178043974494942]:0.1732226635192432)[&rate=0.033260485155566594]:0.14215431820882196)[&rate=0.0649428…
tree STATE_7800000 = (((((((((((((((1[&rate=0.03660726246829348]:0.2090156933551389,122[&rate=0.016987765004193228]:0.2090156933551389)[&rate=0.02150778345705057]:0.8497092943528403,(((14[&rate=0.0348071326886753]:0.44344737506948373,59[&rate=0.015093580632455089]:0.44344737506948373)[&rate=0.024878520159833613]:0.11508960022428905,61[&rate=0.014090635383743357]:0.5585369752937728)[&rate=0.020130…
tree STATE_7850000 = ((((((((((((1[&rate=0.049070314361952506]:0.11919045742747336,122[&rate=0.04555075092232316]:0.11919045742747336)[&rate=0.02734080171163851]:0.558412414690539,((14[&rate=0.05318493589994705]:0.2296846778767668,131[&rate=0.04751041197389012]:0.2296846778767668)[&rate=0.03741424650108861]:0.04560709161947704,(59[&rate=0.029153246144812538]:0.18815348643994062,61[&rate=0.0475104…
tree STATE_7900000 = ((((((((((((1[&rate=0.06634223634920083]:0.135905883480674,122[&rate=0.05246494414977326]:0.135905883480674)[&rate=0.05624716880822443]:0.3090230072806738,(14[&rate=0.05963338465455612]:0.22130582329829981,((59[&rate=0.033591272028482125]:0.13225485288810146,61[&rate=0.06566498681892773]:0.13225485288810146)[&rate=0.05431132279763764]:0.06877407277669348,131[&rate=0.075193833…
tree STATE_7950000 = (((((((((((((((1[&rate=0.04925278974560253]:0.18047623107856,122[&rate=0.03747453764794977]:0.18047623107856)[&rate=0.03804933585600498]:0.5068682472683225,((14[&rate=0.04427199762400073]:0.25535854430640575,(59[&rate=0.033585309645216214]:0.07583657148725387,61[&rate=0.03862164625799405]:0.07583657148725387)[&rate=0.039192539302161884]:0.1795219728191519)[&rate=0.07647310449…
tree STATE_8000000 = ((((((((((((((1[&rate=0.03681628119226963]:0.19536438922487134,122[&rate=0.03208205323435878]:0.19536438922487134)[&rate=0.0340271744479202]:0.445203903727757,((14[&rate=0.0356052894866959]:0.289584219032478,(59[&rate=0.024945223552778884]:0.1761790105483907,61[&rate=0.03533984212801636]:0.1761790105483907)[&rate=0.0311730644210015]:0.1134052084840873)[&rate=0.030256084016347…
tree STATE_8050000 = ((((((((((((1[&rate=0.032274149153141696]:0.2784730081395234,122[&rate=0.014485170959246677]:0.2784730081395234)[&rate=0.030200584234753938]:0.5303109872683884,((14[&rate=0.03894689950080159]:0.3232898767285048,(59[&rate=0.028665718933142688]:0.2156554896302858,61[&rate=0.028157880641321548]:0.2156554896302858)[&rate=0.023374257685159414]:0.10763438709821899)[&rate=0.03078584…
tree STATE_8100000 = (((((((((((((((((1[&rate=0.04854925738699102]:0.2950579616782422,122[&rate=0.02467163240315067]:0.2950579616782422)[&rate=0.029355268899723067]:0.7277253424878745,((14[&rate=0.03270295124815312]:0.5129793199796405,131[&rate=0.0270749994548603]:0.5129793199796405)[&rate=0.019410795061115028]:0.005087276646097982,(59[&rate=0.035781245511607655]:0.2609814767772658,61[&rate=0.030…
tree STATE_8150000 = ((((((((((((((((1[&rate=0.06524084579290336]:0.10483678683111565,122[&rate=0.04181522475876879]:0.10483678683111565)[&rate=0.03008692824540608]:0.4116643515734417,16[&rate=0.0715510386843663]:0.5165011384045574)[&rate=0.034217059038460465]:0.19041723830129464,((14[&rate=0.0572853028450733]:0.3137513865078383,(59[&rate=0.044783147906616826]:0.22046730001730513,61[&rate=0.02448…
tree STATE_8200000 = ((((((((((((((((((1[&rate=0.04583175256285848]:0.23494042790662312,122[&rate=0.026917080826249027]:0.23494042790662312)[&rate=0.030293057016243415]:0.4775746790697833,(((14[&rate=0.04025561104855723]:0.19018644150095923,59[&rate=0.026267185263692535]:0.19018644150095923)[&rate=0.02775849418595109]:0.16495846991547372,61[&rate=0.025249221624437802]:0.35514491141643295)[&rate=0…
tree STATE_8250000 = ((((((((((((((1[&rate=0.024949516299942215]:0.28807959307596825,122[&rate=0.022951742174419712]:0.28807959307596825)[&rate=0.02072423976485046]:0.6154820087851463,(((14[&rate=0.037620174533738684]:0.35015173065465266,59[&rate=0.014129090468707363]:0.35015173065465266)[&rate=0.04926798009750563]:0.053916420405442866,61[&rate=0.026865298033270472]:0.4040681510600955)[&rate=0.01…
tree STATE_8300000 = (((((((((((((((((1[&rate=0.03652234509829949]:0.23115533286014836,122[&rate=0.016199714238435033]:0.23115533286014836)[&rate=0.03163894941285717]:0.7615306706213357,((14[&rate=0.03677369948667084]:0.30972914571855575,(59[&rate=0.030952742261722326]:0.2729095602277837,61[&rate=0.023897471031449725]:0.2729095602277837)[&rate=0.053636884645641945]:0.03681958549077208)[&rate=0.03…
tree STATE_8350000 = (((((((((((((1[&rate=0.03324545579883938]:0.13502565897977403,122[&rate=0.03686212364118428]:0.13502565897977403)[&rate=0.042075282402959054]:0.6730456499987149,((14[&rate=0.03239433512066205]:0.39989946049047315,(59[&rate=0.028276881558816195]:0.31997636982905486,61[&rate=0.028041043604964535]:0.31997636982905486)[&rate=0.02114250667575712]:0.07992309066141828)[&rate=0.03450…
tree STATE_8400000 = (((((((((((((((((1[&rate=0.028162374670080644]:0.2751191489448226,122[&rate=0.020461624957140476]:0.2751191489448226)[&rate=0.022347898967043072]:0.7484228262348191,((14[&rate=0.021819756277533027]:0.3352827065904224,131[&rate=0.04668643777566941]:0.3352827065904224)[&rate=0.02658799476943931]:0.08940122526506028,(59[&rate=0.013545778219707016]:0.25755200507797316,61[&rate=0.…
tree STATE_8450000 = (((((((((((((1[&rate=0.014368623284897549]:0.37744607342634573,122[&rate=0.013429718644242757]:0.37744607342634573)[&rate=0.01702697977916439]:0.8429462539035756,((14[&rate=0.01804212416654935]:0.7024467588090876,(59[&rate=0.02219995599110675]:0.5789546494162348,61[&rate=0.02030454602742294]:0.5789546494162348)[&rate=0.014718925258704333]:0.12349210939285282)[&rate=0.01274444…
tree STATE_8500000 = (((((((((((((1[&rate=0.029869964233971532]:0.16444375610788106,122[&rate=0.021089495314230423]:0.16444375610788106)[&rate=0.0374530331431754]:0.660925896954006,((14[&rate=0.029869964233971532]:0.34376038197866976,(59[&rate=0.030996920277530794]:0.3008386336574494,61[&rate=0.027488936241848835]:0.3008386336574494)[&rate=0.019554073694633127]:0.042921748321220365)[&rate=0.02598…
tree STATE_8550000 = (((((((((((((((((1[&rate=0.027905751953777688]:0.25498762005256453,122[&rate=0.025462841362265183]:0.25498762005256453)[&rate=0.03353866700981482]:0.5992801023913148,(((14[&rate=0.03678128504797895]:0.36892448559776364,59[&rate=0.019935424193567794]:0.36892448559776364)[&rate=0.033044879159159546]:0.02207942521461087,61[&rate=0.034740698523370604]:0.3910039108123745)[&rate=0.…
tree STATE_8600000 = ((((((((((((((((1[&rate=0.027013015468439275]:0.22258086750152248,122[&rate=0.02417476745532809]:0.22258086750152248)[&rate=0.04494412571050008]:0.6992682227013234,((14[&rate=0.026108060455319118]:0.48091284256995936,(59[&rate=0.019148520936852386]:0.19474016938991465,61[&rate=0.030299905637474506]:0.19474016938991465)[&rate=0.020817603580384637]:0.2861726731800447)[&rate=0.0…
tree STATE_8650000 = (((((((((((((((((((((1[&rate=0.04693589717565458]:0.2997933947052866,122[&rate=0.029130384496688463]:0.2997933947052866)[&rate=0.0485539619730092]:0.5374802888889738,16[&rate=0.04915397392714853]:0.8372736835942605)[&rate=0.037808979953197895]:0.12465859526118628,((14[&rate=0.03122108341378309]:0.3443937526577954,(59[&rate=0.03383044236750098]:0.21038551613942047,61[&rate=0.0…
tree STATE_8700000 = (((((((((((((((((((((1[&rate=0.03465326240147759]:0.22697059122293053,122[&rate=0.025529727691896303]:0.22697059122293053)[&rate=0.029483062665678985]:0.6827730059562834,(14[&rate=0.0389667950695866]:0.4777745545240056,((59[&rate=0.028869510579935694]:0.22940665931093246,61[&rate=0.0260692864617271]:0.22940665931093246)[&rate=0.025638520764647083]:0.23295589131631406,131[&rat…
tree STATE_8750000 = ((((((((((((((((1[&rate=0.042661175428053165]:0.23015181291684794,122[&rate=0.020698704476503262]:0.23015181291684794)[&rate=0.036356318309710416]:0.758549658217486,((14[&rate=0.051402700064770095]:0.28328167174986385,131[&rate=0.06317043363073203]:0.28328167174986385)[&rate=0.04339737857194906]:0.13473278082438989,(59[&rate=0.026012438869246545]:0.3262765298144352,61[&rate=0…
tree STATE_8800000 = ((((((((((((((((((1[&rate=0.03183321470345996]:0.23551698610523503,122[&rate=0.021810105089420728]:0.23551698610523503)[&rate=0.03703062255790016]:0.37620749475872134,((14[&rate=0.030500115836052877]:0.21982706687194262,(59[&rate=0.03417502312421584]:0.11386332958084379,61[&rate=0.0440589208165794]:0.11386332958084379)[&rate=0.028552238200470977]:0.10596373729109883)[&rate=0.…
tree STATE_8850000 = ((((((((((((((((1[&rate=0.0380966876404282]:0.23688786251436375,122[&rate=0.013876059350057908]:0.23688786251436375)[&rate=0.02794898248018346]:0.5619545414903793,((14[&rate=0.03967584791604614]:0.3059403726652097,59[&rate=0.01933353434010962]:0.3059403726652097)[&rate=0.030641667260671367]:0.13771335818868363,(61[&rate=0.026046746327474612]:0.3650521030342512,131[&rate=0.048…
tree STATE_8900000 = ((((((((((((((((1[&rate=0.05625834894589782]:0.25626872867594513,122[&rate=0.030451964557606383]:0.25626872867594513)[&rate=0.023425893270249784]:0.56657345175005,(14[&rate=0.03190916013169272]:0.5565354551386275,((59[&rate=0.0264295081608024]:0.19586583635870683,61[&rate=0.030957679579566962]:0.19586583635870683)[&rate=0.027913011086046276]:0.25037330268391444,131[&rate=0.03…
tree STATE_8950000 = (((((((((((((((((1[&rate=0.060638187543558535]:0.12712226195631812,122[&rate=0.025145614848464788]:0.12712226195631812)[&rate=0.05989647221790172]:0.4969744592338943,16[&rate=0.04629659882986673]:0.6240967211902124)[&rate=0.0541365212791631]:0.07753277873373376,((14[&rate=0.08067797404444198]:0.2664063533216616,(59[&rate=0.05395866751163566]:0.19721676271103497,61[&rate=0.050…
tree STATE_9000000 = ((((((((((((((1[&rate=0.03975108758617088]:0.17023955072283195,122[&rate=0.02524010594692278]:0.17023955072283195)[&rate=0.02347728581296992]:0.4968799348082039,16[&rate=0.04142614044938238]:0.6671194855310358)[&rate=0.025656197491698774]:0.1461333754377201,((14[&rate=0.032530287106069124]:0.30168113565572585,59[&rate=0.016678031375423202]:0.30168113565572585)[&rate=0.0292209…
tree STATE_9050000 = ((((((((((((((1[&rate=0.02458639073397676]:0.2707455233170796,122[&rate=0.02115173078518508]:0.2707455233170796)[&rate=0.018661208445889494]:0.7433790755736259,((14[&rate=0.02853027239730611]:0.34082140862142285,(59[&rate=0.029269789608384954]:0.3006311450024817,61[&rate=0.030521682102602192]:0.3006311450024817)[&rate=0.02518054742507807]:0.040190263618941124)[&rate=0.0174969…
tree STATE_9100000 = (((((((((((((((((1[&rate=0.03855460393927858]:0.2561241106972428,122[&rate=0.018437628770310938]:0.2561241106972428)[&rate=0.028967479008273716]:0.6422136119982556,((14[&rate=0.04978654057803104]:0.28897361154108864,(59[&rate=0.027879227894154653]:0.14284432460533608,61[&rate=0.05176647913441038]:0.14284432460533608)[&rate=0.025693762073849574]:0.14612928693575256)[&rate=0.04…
tree STATE_9150000 = ((((((((((((((((((1[&rate=0.04337006708292009]:0.26919246144958126,122[&rate=0.018008386231683757]:0.26919246144958126)[&rate=0.026659764882849175]:0.7241802657428955,(((14[&rate=0.020989170709751467]:0.5644257038615218,59[&rate=0.017565139334337617]:0.5644257038615218)[&rate=0.022241280836588558]:0.1955337507784063,61[&rate=0.012694507330811807]:0.7599594546399281)[&rate=0.0…
tree STATE_9200000 = ((((((((((((((((1[&rate=0.04706833228067446]:0.1621408180700312,122[&rate=0.01638266326276279]:0.1621408180700312)[&rate=0.03660805384717042]:0.48831005521285065,(((14[&rate=0.020668022452313126]:0.3644438416385103,59[&rate=0.020115332218419442]:0.3644438416385103)[&rate=0.028522852896676297]:0.06339332288753596,61[&rate=0.02879017176059253]:0.42783716452604625)[&rate=0.02852…
tree STATE_9250000 = ((((((((((((((((1[&rate=0.033904488086837666]:0.16753328779896112,122[&rate=0.0213107265982408]:0.16753328779896112)[&rate=0.02140428197903233]:0.6886394979224891,((14[&rate=0.021682053101667882]:0.3898327632952811,(59[&rate=0.018473980924377104]:0.24028893132195644,61[&rate=0.028640765068593928]:0.24028893132195644)[&rate=0.01950872861922844]:0.14954383197332466)[&rate=0.028…
tree STATE_9300000 = ((((((((((((((((((1[&rate=0.0390133722291317]:0.22595417298121254,122[&rate=0.022868865655027597]:0.22595417298121254)[&rate=0.0299884122142148]:0.503670916050245,16[&rate=0.034183153549946506]:0.7296250890314576)[&rate=0.027009833580544103]:0.32686144818560947,((14[&rate=0.030271049910715532]:0.36506880879621767,(59[&rate=0.029848807118726416]:0.24580689916056808,61[&rate=0.…
tree STATE_9350000 = ((((((((((((((1[&rate=0.02536420702727269]:0.32728478315322757,122[&rate=0.01650903905324808]:0.32728478315322757)[&rate=0.02853238868014241]:0.21614534944052805,16[&rate=0.054416038891964]:0.5434301325937556)[&rate=0.03707742057139884]:0.2999986490455012,((14[&rate=0.02565733783684746]:0.4676329325572152,131[&rate=0.029809784927440096]:0.4676329325572152)[&rate=0.03083246043…
tree STATE_9400000 = (((((((((((((((((1[&rate=0.06142521516416398]:0.20136782947046836,122[&rate=0.029479584769076157]:0.20136782947046836)[&rate=0.03583885196701872]:0.3925570093075318,16[&rate=0.05043056846138943]:0.5939248387780002)[&rate=0.022766616316150776]:0.3457139061332093,((14[&rate=0.035567146325771085]:0.31591160048324995,(59[&rate=0.03190142517233472]:0.19607337823498175,61[&rate=0.0…
tree STATE_9450000 = (((((((((((((((1[&rate=0.04388414588704243]:0.16326779230903138,122[&rate=0.03419635454785996]:0.16326779230903138)[&rate=0.02090320391531503]:0.682866111627346,((14[&rate=0.03564255118984945]:0.3265191597037285,(59[&rate=0.025526879845614397]:0.2447292316280768,61[&rate=0.02148548677967315]:0.2447292316280768)[&rate=0.01971102338982461]:0.08178992807565172)[&rate=0.043408710…
tree STATE_9500000 = ((((((((((((((((1[&rate=0.04845689519166179]:0.22823989780489562,122[&rate=0.0278134166573776]:0.22823989780489562)[&rate=0.027948225854643058]:0.4909172993824249,(((14[&rate=0.04112287252716547]:0.14523205768838118,59[&rate=0.04750435778860225]:0.14523205768838118)[&rate=0.03981458869646169]:0.13929132954844628,61[&rate=0.03379886936963759]:0.28452338723682746)[&rate=0.03568…
tree STATE_9550000 = ((((((((((((((1[&rate=0.059201608814915]:0.24564959064199454,122[&rate=0.027391350911889663]:0.24564959064199454)[&rate=0.02162972655689276]:0.6793585772575657,((14[&rate=0.0235214815600808]:0.3417977462762798,(59[&rate=0.024408660505819055]:0.1914285912614459,61[&rate=0.04243610516911097]:0.1914285912614459)[&rate=0.02085517311152629]:0.1503691550148339)[&rate=0.022122556541…
tree STATE_9600000 = (((((((((((((((1[&rate=0.03472321386536083]:0.28232038710942775,122[&rate=0.03625263235219287]:0.28232038710942775)[&rate=0.026812321129121568]:0.7491629659900674,(((14[&rate=0.03656182819394602]:0.27743448956346295,59[&rate=0.023539226744562478]:0.27743448956346295)[&rate=0.031463905964145965]:0.04020184194577259,61[&rate=0.023384226201420274]:0.31763633150923554)[&rate=0.01…
tree STATE_9650000 = ((((((((((((((1[&rate=0.03572348348477742]:0.1766847441864627,122[&rate=0.02559755095437443]:0.1766847441864627)[&rate=0.023745087838810824]:0.6520535485466725,((14[&rate=0.03541263643069416]:0.43923160126053673,(59[&rate=0.01955479893111053]:0.19996360854772458,61[&rate=0.0206132528430564]:0.19996360854772458)[&rate=0.018915209926560508]:0.23926799271281216)[&rate=0.03081066…
tree STATE_9700000 = ((((((((((((1[&rate=0.044250473898870275]:0.216356987760531,122[&rate=0.025980460059360434]:0.216356987760531)[&rate=0.016497841665710188]:0.9202556933614071,16[&rate=0.029164852043199994]:1.1366126811219381)[&rate=0.0384972082846851]:0.31950507364512415,(((14[&rate=0.02668756732108026]:0.5289493751054949,59[&rate=0.02386031316906197]:0.5289493751054949)[&rate=0.0214349816920…
tree STATE_9750000 = ((((((((((((((((1[&rate=0.017122123174733297]:0.48693936425946777,122[&rate=0.01701046747953335]:0.48693936425946777)[&rate=0.01782005690945175]:0.6265126019726381,((14[&rate=0.039600505695340286]:0.44873847099499153,(59[&rate=0.017066467358792612]:0.2585182444957835,61[&rate=0.028062569558264576]:0.2585182444957835)[&rate=0.021316288183913262]:0.19022022649920806)[&rate=0.02…
tree STATE_9800000 = ((((((((((((((1[&rate=0.034050953250235196]:0.258726318371312,122[&rate=0.024308858733799284]:0.258726318371312)[&rate=0.031186297610391253]:0.601110073875018,((14[&rate=0.027104654073929944]:0.4277866810550478,(59[&rate=0.03025083511340163]:0.2887782052015627,61[&rate=0.018752311707147022]:0.2887782052015627)[&rate=0.03352920823681214]:0.13900847585348508)[&rate=0.0371778559…
tree STATE_9850000 = (((((((((((((((((1[&rate=0.05022213562943224]:0.12187190296504626,122[&rate=0.02309829730986032]:0.12187190296504626)[&rate=0.02900408917956016]:0.7769062610992173,((14[&rate=0.020199744476255527]:0.4593075404543522,131[&rate=0.032516491600531286]:0.4593075404543522)[&rate=0.027178324834937817]:0.10670439210738647,(59[&rate=0.02332639717669082]:0.16105985803532213,61[&rate=0.…
tree STATE_9900000 = (((((((((((((((1[&rate=0.03737824612249935]:0.17119589903528473,122[&rate=0.027401016021038692]:0.17119589903528473)[&rate=0.03505405129182937]:0.49040916489426656,(((14[&rate=0.036219799536344265]:0.17419117902950473,59[&rate=0.04773954580917152]:0.17419117902950473)[&rate=0.04509695039876943]:0.07919121961904893,61[&rate=0.029202137332909515]:0.25338239864855366)[&rate=0.03…
tree STATE_9950000 = (((((((((((((((1[&rate=0.01899754443113324]:0.4495948459240831,122[&rate=0.01666085544967633]:0.4495948459240831)[&rate=0.0206615318527103]:1.0662168194670454,((14[&rate=0.021285146025704013]:0.7003310464485277,(59[&rate=0.014373384653958304]:0.44872310085395106,61[&rate=0.01884839326245129]:0.44872310085395106)[&rate=0.01666085544967633]:0.25160794559457667)[&rate=0.01557701…
tree STATE_10000000 = ((((((((((((((((1[&rate=0.02488237849469561]:0.2935326303334167,122[&rate=0.019601530155769643]:0.2935326303334167)[&rate=0.02488237849469561]:0.5350095938503213,16[&rate=0.034365135790197225]:0.828542224183738)[&rate=0.025824132354399204]:0.3516525963332492,((14[&rate=0.033808587404538355]:0.522829968061144,(59[&rate=0.020315176069031653]:0.4376453715085902,61[&rate=0.01790…
tree STATE_10050000 = ((((((((((((((((((((1[&rate=0.04213007537441695]:0.18831134393191507,122[&rate=0.03164534018610345]:0.18831134393191507)[&rate=0.05510999143509825]:0.4083204290663287,(((14[&rate=0.0460898703019414]:0.2206618238777317,59[&rate=0.04762700319870679]:0.2206618238777317)[&rate=0.031753131923333386]:0.03391909262426879,61[&rate=0.0360946196752966]:0.2545809165020005)[&rate=0.0409…
tree STATE_10100000 = ((((((((((((((((1[&rate=0.04180961945254821]:0.1910736420248343,122[&rate=0.03885667084345843]:0.1910736420248343)[&rate=0.01989062511106808]:0.445380122783206,16[&rate=0.04976288097498671]:0.6364537648080403)[&rate=0.026990955615930016]:0.39315796890904176,(14[&rate=0.05222761884410979]:0.3737655034442213,((59[&rate=0.03663031325267505]:0.19525393215431885,61[&rate=0.047951…
tree STATE_10150000 = ((((((((((((((((1[&rate=0.03326452388874834]:0.2288935245141436,122[&rate=0.03234508656926587]:0.2288935245141436)[&rate=0.03505917317964992]:0.4177509662351945,16[&rate=0.04709310472845489]:0.646644490749338)[&rate=0.036719035395885495]:0.1005755231461194,(((14[&rate=0.06052265731583429]:0.15314693816034228,59[&rate=0.03543223411045272]:0.15314693816034228)[&rate=0.03543223…
tree STATE_10200000 = (((((((((((((((1[&rate=0.027765039188991408]:0.23330137364882583,122[&rate=0.029831717817958493]:0.23330137364882583)[&rate=0.04768191772392405]:0.5447689483461517,((14[&rate=0.0485054750576962]:0.3098439966311158,(59[&rate=0.04502264061118667]:0.20638865537818651,61[&rate=0.036728876073748654]:0.20638865537818651)[&rate=0.042413776335198945]:0.10345534125292927)[&rate=0.042…
tree STATE_10250000 = (((((((((((((1[&rate=0.017893691695743317]:0.3900461591248577,122[&rate=0.018301856831352374]:0.3900461591248577)[&rate=0.022573229075638718]:0.6809872783628823,((14[&rate=0.018779073018450547]:0.4383843377798373,(59[&rate=0.019705109387607424]:0.2953988883272665,61[&rate=0.030639504342297272]:0.2953988883272665)[&rate=0.019322860029225467]:0.1429854494525708)[&rate=0.013851…
tree STATE_10300000 = (((((((((((((((1[&rate=0.04510084346027535]:0.19353697369421907,122[&rate=0.046087775400943005]:0.19353697369421907)[&rate=0.03739945740436938]:0.6056417547938246,(((14[&rate=0.06086449570099609]:0.30223454329008415,59[&rate=0.019225094471950862]:0.30223454329008415)[&rate=0.05408821849053774]:0.098698694345706,61[&rate=0.024474037541389184]:0.40093323763579014)[&rate=0.0280…
tree STATE_10350000 = ((((((((((((((1[&rate=0.019690069965431302]:0.2856704959692355,122[&rate=0.019803642236904322]:0.2856704959692355)[&rate=0.0162736073376066]:0.8059272205981172,((14[&rate=0.02608131957078755]:0.4078950222131742,(59[&rate=0.021876832852520508]:0.24893741747370443,61[&rate=0.0257212391368262]:0.24893741747370443)[&rate=0.02158389527210294]:0.15895760473946977)[&rate=0.01664642…
tree STATE_10400000 = ((((((((((((((((1[&rate=0.056948501641842904]:0.16333287766881985,122[&rate=0.031243829892089587]:0.16333287766881985)[&rate=0.032070297948653584]:0.6299427724161445,((14[&rate=0.038764620932425116]:0.23913953974654395,(59[&rate=0.03218599874638011]:0.1926868608018972,61[&rate=0.027409765828235382]:0.1926868608018972)[&rate=0.06794293652409554]:0.04645267894464675)[&rate=0.0…
tree STATE_10450000 = ((((((((((((((((1[&rate=0.03970891180263353]:0.21441895736559502,122[&rate=0.031462765372280425]:0.21441895736559502)[&rate=0.03289304615195736]:0.5445611592182251,((14[&rate=0.03628296985057573]:0.26662066230770903,(59[&rate=0.042925405837566426]:0.1509825876603424,61[&rate=0.05049545114374558]:0.1509825876603424)[&rate=0.022175612802144265]:0.11563807464736664)[&rate=0.052…
tree STATE_10500000 = ((((((((((((((1[&rate=0.053046176831854266]:0.17440098320724487,122[&rate=0.02810964760147318]:0.17440098320724487)[&rate=0.04467417586171665]:0.5466465679618465,((14[&rate=0.029686182925680423]:0.4795078547175098,(59[&rate=0.015493777631961811]:0.4271057106956477,61[&rate=0.011568410548239656]:0.4271057106956477)[&rate=0.04332419207204758]:0.05240214402186211)[&rate=0.02777…
tree STATE_10550000 = ((((((((((((1[&rate=0.027385596358980673]:0.3463406140592427,122[&rate=0.020590786612266185]:0.3463406140592427)[&rate=0.027095253723078395]:0.8203636367689637,((14[&rate=0.02639384801403197]:0.553561137002632,(59[&rate=0.033503952570141944]:0.24708761979203323,61[&rate=0.02297844661936607]:0.24708761979203323)[&rate=0.012932260790156266]:0.3064735172105988)[&rate=0.03951611…
tree STATE_10600000 = ((((((((((((((((((1[&rate=0.03803380976632594]:0.17313459343756651,122[&rate=0.026985351482000368]:0.17313459343756651)[&rate=0.031044016937939255]:0.7682174711392497,((14[&rate=0.02828356122139089]:0.4661891311273487,(59[&rate=0.020349067853086013]:0.4092091489961275,61[&rate=0.025436975054811486]:0.4092091489961275)[&rate=0.02433641294667405]:0.05697998213122124)[&rate=0.0…
tree STATE_10650000 = (((((((((((((((1[&rate=0.02672325233568242]:0.3448174486961885,122[&rate=0.011161273358082948]:0.3448174486961885)[&rate=0.02412654682443137]:1.0362561881223837,16[&rate=0.025347263367278345]:1.3810736368185723)[&rate=0.024896376331099524]:0.3042772661296147,(((14[&rate=0.025255605021857735]:0.6618038985234238,(59[&rate=0.014506357373747504]:0.3800384109416397,61[&rate=0.020…
tree STATE_10700000 = (((((((((((((((((1[&rate=0.03649431662136584]:0.2340573020227051,122[&rate=0.03152440582149368]:0.2340573020227051)[&rate=0.026324852372338062]:0.6014433585211246,((14[&rate=0.033734869283642874]:0.4247716565305845,(59[&rate=0.0228482538201637]:0.31804213360198064,61[&rate=0.025639724725072074]:0.31804213360198064)[&rate=0.04723296339116871]:0.10672952292860388)[&rate=0.0308…
tree STATE_10750000 = (((((((((((((((1[&rate=0.028690201464128685]:0.24334960316031223,122[&rate=0.026473035369106286]:0.24334960316031223)[&rate=0.04309544723288003]:0.5102203833130701,(((14[&rate=0.04503349099534751]:0.263098951301721,59[&rate=0.033949221163082625]:0.263098951301721)[&rate=0.0547287972562372]:0.08688645353475155,61[&rate=0.03261151721518076]:0.34998540483647256)[&rate=0.0519080…
tree STATE_10800000 = ((((((((((((((1[&rate=0.05699013774861312]:0.16104153938004676,122[&rate=0.03497684956854718]:0.16104153938004676)[&rate=0.035187145754986285]:0.4899649609578517,((14[&rate=0.06627257735555456]:0.2704899960527703,(59[&rate=0.022877997560826334]:0.2495804307877572,61[&rate=0.039739260544312746]:0.2495804307877572)[&rate=0.026889242222368662]:0.020909565265013086)[&rate=0.0394…
tree STATE_10850000 = (((((((((((((((((1[&rate=0.033383216293846295]:0.15879916482498593,122[&rate=0.029777639635308557]:0.15879916482498593)[&rate=0.041684960385821646]:0.368125621048516,((14[&rate=0.055713493105917014]:0.2095806221553996,131[&rate=0.04464346158518047]:0.2095806221553996)[&rate=0.0317557686246738]:0.036236414859420835,(59[&rate=0.03955047484663626]:0.1257342860088037,61[&rate=0.…
tree STATE_10900000 = (((((((((((((((((1[&rate=0.04336217686845568]:0.10500522922726123,122[&rate=0.047044221463102026]:0.10500522922726123)[&rate=0.037836717985268206]:0.3768056721606299,16[&rate=0.07363896484300343]:0.4818109013878911)[&rate=0.02333672945348293]:0.36198290869608,((14[&rate=0.04291010056353978]:0.2795332725553062,(59[&rate=0.04186713608147259]:0.1974766505644349,61[&rate=0.03927…
tree STATE_10950000 = (((((((((((((((((((1[&rate=0.034516349024828925]:0.14948977653265777,122[&rate=0.031462797813505666]:0.14948977653265777)[&rate=0.025504157321239458]:0.8260771737242296,(((14[&rate=0.03412743035222368]:0.24028881876958538,59[&rate=0.030606410401061403]:0.24028881876958538)[&rate=0.039149762769595975]:0.136702185046051,131[&rate=0.040417309983066634]:0.3769910038156364)[&rate…
tree STATE_11000000 = ((((((((((((((((1[&rate=0.07392981660623657]:0.114273769390332,122[&rate=0.023708648450850113]:0.114273769390332)[&rate=0.03492279122090731]:0.7129700153437057,((14[&rate=0.03312217963447904]:0.3392947260771903,(59[&rate=0.02683568269669503]:0.2602525955996521,61[&rate=0.04287550111525279]:0.2602525955996521)[&rate=0.04752712234790366]:0.07904213047753822)[&rate=0.0353147932…
tree STATE_11050000 = ((((((((((((((((((1[&rate=0.03851280058310833]:0.2574511405846273,122[&rate=0.01933054270955458]:0.2574511405846273)[&rate=0.025860850136060088]:0.7968226844403141,(((14[&rate=0.03267320994726452]:0.3391664860380183,61[&rate=0.026709094687053438]:0.3391664860380183)[&rate=0.021219960170239787]:0.026280564831272613,59[&rate=0.02098255654285229]:0.3654470508692909)[&rate=0.016…
tree STATE_11100000 = (((((((((((((1[&rate=0.03831422481788182]:0.17930067403329916,122[&rate=0.027384942658181595]:0.17930067403329916)[&rate=0.027994785573029514]:0.4483754940606607,16[&rate=0.06406143456913069]:0.6276761680939599)[&rate=0.049780118029683754]:0.21402320242563666,(14[&rate=0.032403288796794424]:0.5121003880521596,((59[&rate=0.023940242532539863]:0.33215457219351263,61[&rate=0.02…
tree STATE_11150000 = ((((((((((((((((((1[&rate=0.04506043804483838]:0.20768532558517644,122[&rate=0.03613626158396919]:0.20768532558517644)[&rate=0.053127743517604964]:0.32694150080156287,((14[&rate=0.05594093921016254]:0.3259457371612159,131[&rate=0.04368489209747159]:0.3259457371612159)[&rate=0.026418622899968623]:0.05864247709602244,(59[&rate=0.04130833613347124]:0.29655378614909067,61[&rate=…
tree STATE_11200000 = ((((((((((((((((((1[&rate=0.048006371288175566]:0.16800654249145386,122[&rate=0.027071113911964782]:0.16800654249145386)[&rate=0.021005082181161]:0.9355738750697686,((14[&rate=0.01822699806093984]:0.6473582649697085,131[&rate=0.03172130695331553]:0.6473582649697085)[&rate=0.014604892541355304]:0.027342764880918913,(59[&rate=0.030194445671492636]:0.25692684190623655,61[&rate=…
tree STATE_11250000 = (((((((((((((((1[&rate=0.06116008869919559]:0.10385555154440004,122[&rate=0.039946088266144736]:0.10385555154440004)[&rate=0.02466293017171627]:0.9123497149945891,(((14[&rate=0.06298086670511596]:0.20327938161208073,59[&rate=0.02149226690760154]:0.20327938161208073)[&rate=0.031082526024291596]:0.09337405549262631,61[&rate=0.026773817781790842]:0.29665343710470704)[&rate=0.02…
tree STATE_11300000 = (((((((((((((((1[&rate=0.021696608368479243]:0.3369829424354241,122[&rate=0.021155368617995177]:0.3369829424354241)[&rate=0.02013975660075093]:0.6335439518533428,(((14[&rate=0.05103934166546146]:0.1984598910090632,59[&rate=0.020297529482852995]:0.1984598910090632)[&rate=0.040393103939809584]:0.05350975642039524,61[&rate=0.020844938262537922]:0.25196964742945843)[&rate=0.0194…
tree STATE_11350000 = ((((((((((((((1[&rate=0.033061218865660484]:0.17889823249607556,122[&rate=0.033061218865660484]:0.17889823249607556)[&rate=0.035641302785497764]:0.6813887510258534,((14[&rate=0.042298699108980556]:0.3834710448623996,(59[&rate=0.03848495377944066]:0.19509233769897155,61[&rate=0.02513581436044576]:0.19509233769897155)[&rate=0.01874939637102815]:0.18837870716342803)[&rate=0.032…
tree STATE_11400000 = (((((((((((((((((1[&rate=0.0260692357558027]:0.17930561071510742,122[&rate=0.024637761901853707]:0.17930561071510742)[&rate=0.015116056969592579]:0.6600868827319192,((14[&rate=0.05330935302581289]:0.25257016081209954,(59[&rate=0.026403902457901068]:0.21052555751906632,61[&rate=0.02384759863207557]:0.21052555751906632)[&rate=0.05358270115661707]:0.04204460329303322)[&rate=0.0…
tree STATE_11450000 = ((((((((((((((((1[&rate=0.027883581903889162]:0.27187384102901835,122[&rate=0.01814146517843124]:0.27187384102901835)[&rate=0.014637567599657625]:1.106950659022008,((14[&rate=0.0190074427358168]:0.5433161319045545,(59[&rate=0.022893152423991144]:0.2787684417331125,61[&rate=0.02723930655605239]:0.2787684417331125)[&rate=0.018450711377816783]:0.26454769017144203)[&rate=0.02889…
tree STATE_11500000 = ((((((((((((1[&rate=0.02230059484669632]:0.277319997268365,122[&rate=0.012093257106909816]:0.277319997268365)[&rate=0.03113977667694213]:0.7171103122456888,((14[&rate=0.024666457638100426]:0.4703757317107231,(59[&rate=0.022383124589602794]:0.4547424710172804,61[&rate=0.014980313446845769]:0.4547424710172804)[&rate=0.03322740741542321]:0.01563326069344273)[&rate=0.02295707355…
tree STATE_11550000 = ((((((((((((((((1[&rate=0.038709954512386506]:0.32606353783646636,122[&rate=0.023223876467019476]:0.32606353783646636)[&rate=0.0276372045271117]:0.774629863528486,((14[&rate=0.027331430278641145]:0.5287834957376458,(59[&rate=0.022600160521419808]:0.3137093619559438,61[&rate=0.03561616452044712]:0.3137093619559438)[&rate=0.02618772213084886]:0.21507413378170204)[&rate=0.02331…
tree STATE_11600000 = ((((((((((((((1[&rate=0.03825506669990166]:0.30190175297614175,122[&rate=0.020367828901860684]:0.30190175297614175)[&rate=0.02321683797497603]:1.0077968960726755,((14[&rate=0.022824516216903755]:0.5974613271218626,131[&rate=0.027059401487027412]:0.5974613271218626)[&rate=0.03923736448611835]:0.1150862869126914,(59[&rate=0.028466411465734576]:0.3516734600676332,61[&rate=0.018…
tree STATE_11650000 = ((((((((((((((((1[&rate=0.05308937325496762]:0.14346981292961822,122[&rate=0.024318940385907158]:0.14346981292961822)[&rate=0.028477309538411422]:0.7622831849331195,((14[&rate=0.02385518479362987]:0.6663887347763323,131[&rate=0.021723690598796714]:0.6663887347763323)[&rate=0.050302596123911116]:0.02295703163193663,(59[&rate=0.02725427435071654]:0.2855506696042778,61[&rate=0.…
tree STATE_11700000 = (((((((((((((1[&rate=0.03479552187341476]:0.19475620137227298,122[&rate=0.025943488060475296]:0.19475620137227298)[&rate=0.03222188999668678]:0.643986004576433,((14[&rate=0.04022821376657987]:0.28730279696606764,(59[&rate=0.019956385475344486]:0.20139263395143714,61[&rate=0.03288987508255632]:0.20139263395143714)[&rate=0.03769857777998087]:0.0859101630146305)[&rate=0.0375461…
tree STATE_11750000 = (((((((((((((1[&rate=0.03825626175266903]:0.31266081631248877,122[&rate=0.018973388143166025]:0.31266081631248877)[&rate=0.045391300665785644]:0.6397349847622026,16[&rate=0.04562346302719506]:0.9523958010746914)[&rate=0.03775381588280156]:0.06273670251030694,((14[&rate=0.04686975273353299]:0.3487755623503861,(59[&rate=0.020190428465297477]:0.3178188087852741,61[&rate=0.03124…
tree STATE_11800000 = ((((((((((((((1[&rate=0.0375472720608613]:0.1681012254049433,122[&rate=0.02940496068706216]:0.1681012254049433)[&rate=0.02337213354790982]:0.4670535360965845,(14[&rate=0.04957704665584647]:0.4416327549666013,((59[&rate=0.06033397290306506]:0.19981846952533563,61[&rate=0.030899837336870132]:0.19981846952533563)[&rate=0.019321222402332472]:0.18043087531435478,131[&rate=0.02508…
tree STATE_11850000 = ((((((((((((((((1[&rate=0.020952864101681512]:0.2986898925839082,122[&rate=0.016782499676699144]:0.2986898925839082)[&rate=0.03497007721349818]:0.45323026629150764,(((14[&rate=0.03020331583312315]:0.31972543992920277,59[&rate=0.01389110911862082]:0.31972543992920277)[&rate=0.02605722819665476]:0.17296783596584842,61[&rate=0.02059265286699177]:0.4926932758950512)[&rate=0.0402…
tree STATE_11900000 = ((((((((((((((((1[&rate=0.024258644909284994]:0.23629892088462875,122[&rate=0.02806883268992259]:0.23629892088462875)[&rate=0.02646447852056323]:0.8058203374735237,16[&rate=0.03273065898758463]:1.0421192583581524)[&rate=0.01437723154050045]:0.4472377315628626,((14[&rate=0.05336224680659655]:0.3178350240808276,131[&rate=0.03338557626933238]:0.3178350240808276)[&rate=0.0200063…
tree STATE_11950000 = (((((((((((((((((((1[&rate=0.03951628337864101]:0.2291540832959046,122[&rate=0.022640138883942167]:0.2291540832959046)[&rate=0.03256501236662627]:0.4369757103025529,((14[&rate=0.03402302828364399]:0.46620016631291294,(59[&rate=0.03297167016404043]:0.2114280752182184,61[&rate=0.030713450941085657]:0.2114280752182184)[&rate=0.01968084826026718]:0.25477209109469456)[&rate=0.027…
tree STATE_12000000 = (((((((((((((((1[&rate=0.03918285401294616]:0.2459306684786348,122[&rate=0.024412528706583357]:0.2459306684786348)[&rate=0.046331138328424615]:0.45214756758145414,((14[&rate=0.0472376173128351]:0.4197668317588433,(59[&rate=0.05321844345553944]:0.08788646388586253,61[&rate=0.026171272461157986]:0.08788646388586253)[&rate=0.010357737364493861]:0.33188036787298075)[&rate=0.0253…
tree STATE_12050000 = (((((((((((((((1[&rate=0.022180655210770815]:0.4067490305396828,122[&rate=0.020219225256376684]:0.4067490305396828)[&rate=0.02150192398957167]:0.5756458467128419,((14[&rate=0.037760573790991084]:0.32357887437040334,(59[&rate=0.02903325383388985]:0.20533101424740935,61[&rate=0.017210714242971523]:0.20533101424740935)[&rate=0.0409567562493099]:0.11824786012299399)[&rate=0.0334…
tree STATE_12100000 = ((((((((((((((((1[&rate=0.037369080609845715]:0.2446318752759292,122[&rate=0.030546509539164785]:0.2446318752759292)[&rate=0.02837201202129198]:0.6209974370774715,((14[&rate=0.043929620193979335]:0.29591537720949196,(59[&rate=0.022980078690205744]:0.24033061783586798,61[&rate=0.023436960623437007]:0.24033061783586798)[&rate=0.027041647329081632]:0.055584759373623976)[&rate=0…
tree STATE_12150000 = (((((((((((((((1[&rate=0.04002666844394279]:0.30965476110056916,122[&rate=0.01993138798194441]:0.30965476110056916)[&rate=0.02616933366687565]:0.6253636741103481,((14[&rate=0.030697779644662207]:0.4451455616258502,(59[&rate=0.01623506053212233]:0.30607157312482275,61[&rate=0.023950956759374593]:0.30607157312482275)[&rate=0.014830603546025544]:0.13907398850102742)[&rate=0.025…
tree STATE_12200000 = (((((((((((((((((1[&rate=0.08394366722470037]:0.08470190751239742,122[&rate=0.024566505202989218]:0.08470190751239742)[&rate=0.03913484700394603]:0.4643466456181263,((14[&rate=0.06716111477926467]:0.2612011858803093,131[&rate=0.04804899189148989]:0.2612011858803093)[&rate=0.050616983797583615]:0.132254238771014,(59[&rate=0.026336012289753546]:0.3229272403225919,61[&rate=0.02…
tree STATE_12250000 = ((((((((((((((((1[&rate=0.024279366100971873]:0.319440581075944,122[&rate=0.015810909411323446]:0.319440581075944)[&rate=0.030670421488238626]:0.3573996873297902,(((14[&rate=0.054916830593444536]:0.15328020077069196,59[&rate=0.02016245882146742]:0.15328020077069196)[&rate=0.03565528910549945]:0.11327949862608352,61[&rate=0.030470388802262206]:0.2665596993967755)[&rate=0.0321…
tree STATE_12300000 = ((((((((((((((1[&rate=0.027351655925834197]:0.22815196014362207,122[&rate=0.016173761195547202]:0.22815196014362207)[&rate=0.023956920636078762]:0.8468212072833824,((14[&rate=0.03491584913130316]:0.4617811839099409,(59[&rate=0.019793011348151358]:0.30404999263371757,61[&rate=0.024746991184067948]:0.30404999263371757)[&rate=0.020816903582087386]:0.15773119127622331)[&rate=0.0…
tree STATE_12350000 = ((((((((((((((1[&rate=0.03848823636242103]:0.1744461230660332,122[&rate=0.019861663499429288]:0.1744461230660332)[&rate=0.0339687066105009]:0.6540661684999514,((14[&rate=0.03495984223565685]:0.5288920839645884,(59[&rate=0.03481509234490461]:0.22479792360560957,61[&rate=0.04233606920909441]:0.22479792360560957)[&rate=0.019861663499429288]:0.30409416035897885)[&rate=0.01858639…
tree STATE_12400000 = ((((((((((((((1[&rate=0.04120069774771379]:0.23626100925314225,122[&rate=0.022740334813681547]:0.23626100925314225)[&rate=0.05439990116083924]:0.3094651720574861,(((14[&rate=0.09143503226896298]:0.161629574680141,59[&rate=0.0463296967419818]:0.161629574680141)[&rate=0.0369443464659183]:0.1133260935479995,61[&rate=0.03802765994884628]:0.2749556682281405)[&rate=0.0452494517295…
tree STATE_12450000 = (((((((((((((1[&rate=0.04897256444337321]:0.1776611603682745,122[&rate=0.03801846677430826]:0.1776611603682745)[&rate=0.038942845888753144]:0.43487170731377356,(((14[&rate=0.05537507451736303]:0.2776666231252049,59[&rate=0.03156867832851882]:0.2776666231252049)[&rate=0.047603468658909534]:0.037516009632521385,61[&rate=0.043600017476171225]:0.3151826327577263)[&rate=0.0274560…
tree STATE_12500000 = ((((((((((((((1[&rate=0.02089337776033286]:0.2780759641927188,122[&rate=0.020450725450129378]:0.2780759641927188)[&rate=0.03141174282336916]:0.49647984674863715,16[&rate=0.04821358273387444]:0.774555810941356)[&rate=0.03871087837782754]:0.1306213278441286,(14[&rate=0.029879293593239323]:0.5033682309703262,((59[&rate=0.027465675675424097]:0.3299282589648655,61[&rate=0.0232168…
tree STATE_12550000 = (((((((((((((1[&rate=0.040507774713540494]:0.20904947390470763,122[&rate=0.023419107257141906]:0.20904947390470763)[&rate=0.01886788499970205]:0.9244961565271147,((14[&rate=0.028910686695388578]:0.5511600811849835,(59[&rate=0.020804512705212577]:0.3125059700217664,61[&rate=0.018177632903615917]:0.3125059700217664)[&rate=0.02368639101108819]:0.2386541111632171)[&rate=0.039006…
tree STATE_12600000 = (((((((((((((((1[&rate=0.024041694033623478]:0.3601700241658614,122[&rate=0.015112504053049404]:0.3601700241658614)[&rate=0.0222446804143758]:0.5467551722200428,16[&rate=0.03120375424808581]:0.9069251963859042)[&rate=0.02875350020814551]:0.42990976009512893,((14[&rate=0.03185188652492982]:0.38316953248387,(59[&rate=0.017978689577360325]:0.2611630032943284,61[&rate=0.03454492…
tree STATE_12650000 = ((((((((((((((1[&rate=0.039159739227615266]:0.23471454942711334,122[&rate=0.03251456837232496]:0.23471454942711334)[&rate=0.0241584509710044]:0.48647895129990304,((14[&rate=0.0326114551978826]:0.409245898965108,(59[&rate=0.020987503879646246]:0.2499858427219433,61[&rate=0.026640068389959165]:0.2499858427219433)[&rate=0.03947570224815033]:0.1592600562431647)[&rate=0.032611455…
tree STATE_12700000 = (((((((((((((1[&rate=0.09029815889674092]:0.1078478890322862,122[&rate=0.04888936012197972]:0.1078478890322862)[&rate=0.022742072265025445]:0.23466932100532417,16[&rate=0.0831711606733588]:0.3425172100376104)[&rate=0.0337575815195118]:0.42963505963695015,(((14[&rate=0.06543167394950185]:0.15224267669627672,59[&rate=0.03358480933425122]:0.15224267669627672)[&rate=0.0337575815…
tree STATE_12750000 = (((((((((((((((1[&rate=0.077002750086553]:0.10038406547895529,122[&rate=0.048837533704811656]:0.10038406547895529)[&rate=0.04897325886931434]:0.31176702522956073,((14[&rate=0.04419243914944148]:0.27734708378541556,(59[&rate=0.03783848843657284]:0.21368428215126867,61[&rate=0.024224213373549356]:0.21368428215126867)[&rate=0.0618037102730459]:0.06366280163414689)[&rate=0.06573…
tree STATE_12800000 = (((((((((((((((1[&rate=0.03826176008593377]:0.15906988928263557,122[&rate=0.03489123961481123]:0.15906988928263557)[&rate=0.03295000433377491]:0.3747674781435487,16[&rate=0.049486507920130325]:0.5338373674261843)[&rate=0.03213851794091025]:0.2512895890302468,((14[&rate=0.0528577670643588]:0.1687821886173196,(59[&rate=0.031420013086632996]:0.11990780545322957,61[&rate=0.05046…
tree STATE_12850000 = ((((((((((((((((1[&rate=0.043420627016272494]:0.19900790182901684,122[&rate=0.028760810061627038]:0.19900790182901684)[&rate=0.037143868088658515]:0.6170710693087934,(14[&rate=0.03117362758369326]:0.4611528555662761,((59[&rate=0.02642132220466683]:0.20985799190915416,61[&rate=0.030397188513329232]:0.20985799190915416)[&rate=0.033769778394873114]:0.11080295450705929,131[&rate…
tree STATE_12900000 = ((((((((((((((1[&rate=0.019647661183076034]:0.40528395961134367,122[&rate=0.013783963108802704]:0.40528395961134367)[&rate=0.02246984184148183]:0.5355999945742415,16[&rate=0.043657086906631636]:0.9408839541855851)[&rate=0.022847940423597186]:0.5335101112867986,((14[&rate=0.02228349580196468]:0.5326317236389703,(59[&rate=0.02119272889073646]:0.2245336272023397,61[&rate=0.0177…
tree STATE_12950000 = ((((((((((((((1[&rate=0.031058345634234905]:0.21673031914874627,122[&rate=0.027334929811821045]:0.21673031914874627)[&rate=0.034875207201225215]:0.4506873064243252,(14[&rate=0.03792045363576393]:0.4106334517673447,((59[&rate=0.03914879446633559]:0.1457780922817264,61[&rate=0.049812182096032345]:0.1457780922817264)[&rate=0.03927421417029653]:0.19182560257512565,131[&rate=0.04…
tree STATE_13000000 = (((((((((((((1[&rate=0.034176516275708724]:0.23571704214160835,122[&rate=0.01947645140751947]:0.23571704214160835)[&rate=0.02302918897609905]:0.6701749357625789,(((14[&rate=0.03933026035564679]:0.28009757128814344,59[&rate=0.031095428613294524]:0.28009757128814344)[&rate=0.031095428613294524]:0.0669176807011716,61[&rate=0.027622168727724446]:0.34701525198931504)[&rate=0.0245…
tree STATE_13050000 = (((((((((((((1[&rate=0.04251175584488288]:0.19297422489198804,122[&rate=0.025947835356382527]:0.19297422489198804)[&rate=0.046750223169092525]:0.3970473906442762,(((14[&rate=0.04595111573873649]:0.25053321193488937,59[&rate=0.03381197575656701]:0.25053321193488937)[&rate=0.057635775468383166]:0.06099609629516273,61[&rate=0.019814928135219328]:0.3115293082300521)[&rate=0.0438…
tree STATE_13100000 = ((((((((((((((1[&rate=0.04449517092835179]:0.1646987498877562,122[&rate=0.02387884895888157]:0.1646987498877562)[&rate=0.04752064886928533]:0.5333081656643428,((14[&rate=0.040442599816832764]:0.41422922108856064,(59[&rate=0.028630395839539753]:0.31565437919276823,61[&rate=0.022086918751621783]:0.31565437919276823)[&rate=0.022223547351481947]:0.09857484189579241)[&rate=0.0758…
tree STATE_13150000 = ((((((((((((((((1[&rate=0.02543329903561471]:0.17488954508998117,122[&rate=0.024214626304249292]:0.17488954508998117)[&rate=0.04475698306608779]:0.516387814216853,((14[&rate=0.03065574880510322]:0.3898243868795191,(59[&rate=0.01552171792419882]:0.3825277758662381,61[&rate=0.023588591628662402]:0.3825277758662381)[&rate=0.024390976245320592]:0.007296611013280996)[&rate=0.0261…
tree STATE_13200000 = (((((((((((((((((1[&rate=0.03889824716531629]:0.1512319940311696,122[&rate=0.029048737586826023]:0.1512319940311696)[&rate=0.02914014906733869]:0.5824669924549075,((14[&rate=0.043663196722767174]:0.2963129333890341,(59[&rate=0.0241908148898632]:0.16452853667519582,61[&rate=0.036833382407536655]:0.16452853667519582)[&rate=0.03063087202657594]:0.13178439671383826)[&rate=0.0420…
tree STATE_13250000 = ((((((((((((((1[&rate=0.03030585280935439]:0.21504106600406622,122[&rate=0.019879710849435427]:0.21504106600406622)[&rate=0.02179688302862325]:0.3722923820307562,((14[&rate=0.044389744154636465]:0.20925438141704802,(59[&rate=0.03856979777124601]:0.14637901045655088,61[&rate=0.048507366030036254]:0.14637901045655088)[&rate=0.040913805880949235]:0.06287537096049714)[&rate=0.03…
tree STATE_13300000 = (((((((((((((((1[&rate=0.022591049542754208]:0.28855314380245384,122[&rate=0.01728951743841268]:0.28855314380245384)[&rate=0.01950452989344977]:0.9340153529478958,(((14[&rate=0.03172920669459318]:0.43784520366713964,59[&rate=0.015397739350714777]:0.43784520366713964)[&rate=0.019558631336352703]:0.20249286006777756,61[&rate=0.014753048135445606]:0.6403380637349172)[&rate=0.01…
tree STATE_13350000 = ((((((((((((((1[&rate=0.034658376005391095]:0.24269786479259323,122[&rate=0.015137029523114876]:0.24269786479259323)[&rate=0.0288124260160508]:0.7690769134381856,16[&rate=0.042293184452668636]:1.0117747782307789)[&rate=0.020583282119735657]:0.18185112821142768,((14[&rate=0.02597742504468103]:0.5118144465874063,(59[&rate=0.023208089200684432]:0.3328870866759079,61[&rate=0.018…
tree STATE_13400000 = (((((((((((((((1[&rate=0.025080950159543588]:0.31148895109063035,122[&rate=0.02647539505516167]:0.31148895109063035)[&rate=0.02055193235553774]:0.9327991609422431,((14[&rate=0.017860900264838605]:0.7494007089450293,131[&rate=0.02322300772502277]:0.7494007089450293)[&rate=0.01647935028381081]:0.10300298707025857,(59[&rate=0.017510758334515958]:0.3634438947935988,61[&rate=0.01…
tree STATE_13450000 = (((((((((((((((((1[&rate=0.05254587265164505]:0.13111540222526807,122[&rate=0.02801358166248961]:0.13111540222526807)[&rate=0.03208165146717787]:0.5007334248223901,(((14[&rate=0.06453506582999871]:0.19297389076956334,59[&rate=0.037163183648214346]:0.19297389076956334)[&rate=0.034602000808322105]:0.07967304523407531,61[&rate=0.031352461647464504]:0.27264693600363865)[&rate=0.…
tree STATE_13500000 = (((((((((((((((((1[&rate=0.03636214499242571]:0.2196305761527917,122[&rate=0.025144416408642446]:0.2196305761527917)[&rate=0.04940270030719183]:0.3038803131992567,16[&rate=0.05634234431015957]:0.5235108893520484)[&rate=0.06641806085126264]:0.231085287075381,(14[&rate=0.02206201865489478]:0.4119620576881153,((59[&rate=0.024846082606195412]:0.24725849337158665,61[&rate=0.02373…
tree STATE_13550000 = ((((((((((((((1[&rate=0.04434409284493333]:0.24606310324637307,122[&rate=0.0156354062104335]:0.24606310324637307)[&rate=0.019724338724392453]:0.4799516108558496,(((14[&rate=0.05436290512862371]:0.27131382298189805,59[&rate=0.017422528443200767]:0.27131382298189805)[&rate=0.06048076663549199]:0.013317600725141987,61[&rate=0.026132107371060313]:0.28463142370704003)[&rate=0.039…
tree STATE_13600000 = (((((((((((((((((1[&rate=0.04045581033196652]:0.2686709331645718,122[&rate=0.016692607161201946]:0.2686709331645718)[&rate=0.026876815417524975]:0.5142203658738264,((14[&rate=0.05033709324773165]:0.3922882120537528,(59[&rate=0.025534456995943467]:0.2005835105845918,61[&rate=0.025430151282909045]:0.2005835105845918)[&rate=0.033832752794948684]:0.191704701469161)[&rate=0.03631…
tree STATE_13650000 = (((((((((((((((((1[&rate=0.03634353554651951]:0.26955750961128944,122[&rate=0.019016886427005178]:0.26955750961128944)[&rate=0.02844497153567081]:0.5942255227290169,(((14[&rate=0.034350626869736126]:0.1620133304467897,59[&rate=0.03842362371835909]:0.1620133304467897)[&rate=0.03256135659361252]:0.20767568164060404,61[&rate=0.0309008024519198]:0.36968901208739374)[&rate=0.0390…
tree STATE_13700000 = ((((((((((((((((((1[&rate=0.035770691950995075]:0.2042008529727649,122[&rate=0.035890487505301515]:0.2042008529727649)[&rate=0.032309558106266685]:0.40913153017366644,16[&rate=0.06532328646200837]:0.6133323831464313)[&rate=0.03625084273907163]:0.18578914012823056,((14[&rate=0.05288039592371257]:0.38445806167007995,(59[&rate=0.024473224711477514]:0.20477552686528216,61[&rate=…
tree STATE_13750000 = ((((((((((((((((((1[&rate=0.032576172899546764]:0.1267192833598108,122[&rate=0.029302257952158586]:0.1267192833598108)[&rate=0.02340225695137429]:0.8349259079392302,((14[&rate=0.03732067657270084]:0.2785344341730209,(59[&rate=0.03687017868093382]:0.27841672451176824,61[&rate=0.02760825171065119]:0.27841672451176824)[&rate=0.03383780688540712]:1.177096612526296E-4)[&rate=0.03…
tree STATE_13800000 = ((((((((((((((1[&rate=0.048655426190581025]:0.15798408124556873,122[&rate=0.01614218467200885]:0.15798408124556873)[&rate=0.036787627126551745]:0.5396893358271896,((14[&rate=0.02924884735231553]:0.4634621328869506,(59[&rate=0.030795554419715397]:0.22968217758570644,61[&rate=0.0427111186855921]:0.22968217758570644)[&rate=0.04582226320409431]:0.23377995530124415)[&rate=0.06036…
tree STATE_13850000 = (((((((((((((((1[&rate=0.029020320759887246]:0.326083167664475,122[&rate=0.01105982016526347]:0.326083167664475)[&rate=0.022018478637208436]:0.7483960404352353,16[&rate=0.0324139315371989]:1.0744792080997103)[&rate=0.01964497271633199]:0.10883614856688606,(((14[&rate=0.02943707877539402]:0.3472619187758107,59[&rate=0.027676261402389612]:0.3472619187758107)[&rate=0.0229330142…
tree STATE_13900000 = (((((((((((((((((1[&rate=0.04286067741083774]:0.23541349085450103,122[&rate=0.02856173663823078]:0.23541349085450103)[&rate=0.05851462230995271]:0.3521154325832191,((14[&rate=0.029415424904215785]:0.3617959521489699,(59[&rate=0.03483018860563311]:0.24099803687827076,61[&rate=0.03311496789455754]:0.24099803687827076)[&rate=0.03036266128882984]:0.12079791527069916)[&rate=0.027…
tree STATE_13950000 = (((((((((((((((1[&rate=0.018469654800937613]:0.27281080100639016,122[&rate=0.01401756507032984]:0.27281080100639016)[&rate=0.0182354623871569]:1.078456117072703,((14[&rate=0.029120682354025536]:0.6748622483372547,(59[&rate=0.01284038921917668]:0.3991116525965068,61[&rate=0.01715105082233475]:0.3991116525965068)[&rate=0.012685932413109564]:0.2757505957407479)[&rate=0.01096454…
tree STATE_14000000 = (((((((((((((((1[&rate=0.026707646889351098]:0.5153472042637659,122[&rate=0.014256243976847983]:0.5153472042637659)[&rate=0.0527802493261494]:0.3619014791832369,((14[&rate=0.04468504654086396]:0.29084897911576774,(59[&rate=0.028855932166367605]:0.20770720706529047,61[&rate=0.02630046014313001]:0.20770720706529047)[&rate=0.026055971140598207]:0.08314177205047726)[&rate=0.0248…
tree STATE_14050000 = ((((((((((((((1[&rate=0.017631375841621697]:0.2887342685255318,122[&rate=0.012643493079711868]:0.2887342685255318)[&rate=0.027324617538199834]:0.9789651114151798,(((14[&rate=0.027324617538199834]:0.3494544265386811,59[&rate=0.020803983592846843]:0.3494544265386811)[&rate=0.02853961263469428]:0.17458901193983412,61[&rate=0.01983078744206031]:0.5240434384785152)[&rate=0.031095…
tree STATE_14100000 = (((((((((((((((((1[&rate=0.050168760785266026]:0.18310848255944487,122[&rate=0.021521622341823143]:0.18310848255944487)[&rate=0.02821673380740602]:0.7412323074332785,((14[&rate=0.0474250590042306]:0.32581370338936494,(59[&rate=0.03158715093170841]:0.2224277146288441,61[&rate=0.034793655083737676]:0.2224277146288441)[&rate=0.02293859919300915]:0.10338598876052085)[&rate=0.022…
tree STATE_14150000 = (((((((((((((1[&rate=0.018446563726947064]:0.4062535911314335,122[&rate=0.01864195398142664]:0.4062535911314335)[&rate=0.023723544376830576]:0.7291847874420934,((14[&rate=0.02572757115871899]:0.5877755866713985,131[&rate=0.018117078267189963]:0.5877755866713985)[&rate=0.03302187008174028]:0.11140646978286417,(59[&rate=0.009966539218569749]:0.48849281601326405,61[&rate=0.0132…
tree STATE_14200000 = (((((((((((((((1[&rate=0.028153869041559358]:0.32428830146417875,122[&rate=0.01931529844682469]:0.32428830146417875)[&rate=0.025008248269267962]:0.8355294651894133,((14[&rate=0.033169792654689764]:0.43065005889004593,131[&rate=0.04274798217887263]:0.43065005889004593)[&rate=0.02183991640409554]:0.04091810332797208,(59[&rate=0.028067217051285554]:0.28422593678388786,61[&rate=…
tree STATE_14250000 = (((((((((((((((((((1[&rate=0.02918940762029418]:0.21384165176958864,122[&rate=0.02369698946978086]:0.21384165176958864)[&rate=0.026037534912513215]:0.5600552603262854,((14[&rate=0.028862583272004146]:0.2702440621860598,(59[&rate=0.024256138385470076]:0.20538071612246264,61[&rate=0.03380436322523738]:0.20538071612246264)[&rate=0.041593643170735994]:0.06486334606359714)[&rate=…
tree STATE_14300000 = ((((((((((((((((1[&rate=0.05245684084342186]:0.10611527590621998,122[&rate=0.05308355431112988]:0.10611527590621998)[&rate=0.02450662358054828]:0.6741110385924678,((14[&rate=0.03054189882364553]:0.2888501613247096,59[&rate=0.025642685273276424]:0.2888501613247096)[&rate=0.035354010147635534]:0.14584926151578298,(61[&rate=0.03162100401061209]:0.35537647877152223,131[&rate=0.0…
tree STATE_14350000 = ((((((((((((((((1[&rate=0.02080445683034481]:0.32591308196439794,122[&rate=0.025168322811916118]:0.32591308196439794)[&rate=0.03597221072722424]:0.3945655822569505,((14[&rate=0.028044770744104896]:0.370497437988112,(59[&rate=0.022277242147758586]:0.3002116533915039,61[&rate=0.029965972023000602]:0.3002116533915039)[&rate=0.025783457787859263]:0.07028578459660811)[&rate=0.021…
tree STATE_14400000 = ((((((((((((((((1[&rate=0.0527420862248649]:0.11871200570264735,122[&rate=0.030052194259273336]:0.11871200570264735)[&rate=0.05634807406708659]:0.40185408818536034,((14[&rate=0.040152715550229534]:0.2791076133235219,(59[&rate=0.03332523664998845]:0.15877893475046234,61[&rate=0.03063779950992104]:0.15877893475046234)[&rate=0.0347476037171876]:0.12032867857305957)[&rate=0.0293…
tree STATE_14450000 = (((((((((((((((((((1[&rate=0.038914267039504985]:0.27063984599757007,122[&rate=0.01171508447614709]:0.27063984599757007)[&rate=0.037014250434067586]:0.54455018847632,((14[&rate=0.039182000223393715]:0.5014864227827676,(59[&rate=0.01938097146267464]:0.2578008718941866,61[&rate=0.024362977843658814]:0.2578008718941866)[&rate=0.034227982399375564]:0.24368555088858096)[&rate=0.0…
tree STATE_14500000 = (((((((((((((((((1[&rate=0.017962562850581704]:0.3898121454972766,122[&rate=0.012053216805632046]:0.3898121454972766)[&rate=0.01620380427373185]:1.0733468879617662,((14[&rate=0.023925537787717107]:0.605237466377886,(59[&rate=0.015880531835732903]:0.4107030089057586,61[&rate=0.020049147304035533]:0.4107030089057586)[&rate=0.013057959321510925]:0.1945344574721274)[&rate=0.0172…
tree STATE_14550000 = (((((((((((((((1[&rate=0.04381683996197646]:0.2293537386088324,122[&rate=0.014553264943268519]:0.2293537386088324)[&rate=0.03972891792852122]:0.447839024035169,((14[&rate=0.04231611777065742]:0.3315605110937014,(59[&rate=0.036778953837063866]:0.19424217324150675,61[&rate=0.0356435362874862]:0.19424217324150675)[&rate=0.013213192060403492]:0.13731833785219463)[&rate=0.0387627…
tree STATE_14600000 = ((((((((((((((((((1[&rate=0.032741362717244614]:0.28063461389017014,122[&rate=0.02687413739252062]:0.28063461389017014)[&rate=0.03321330592630292]:0.5875693174527807,((14[&rate=0.023015391449266998]:0.5414188220086924,(59[&rate=0.03134047421983381]:0.2696219733381555,61[&rate=0.019341791057535664]:0.2696219733381555)[&rate=0.01569062661053038]:0.2717968486705369)[&rate=0.038…
tree STATE_14650000 = ((((((((((((((((1[&rate=0.04815581575320749]:0.20453539306682983,122[&rate=0.03855439036070442]:0.20453539306682983)[&rate=0.05751263157817909]:0.3056166819009924,((14[&rate=0.07185922950552316]:0.20265526250144766,(59[&rate=0.06395773647179498]:0.14662083147627045,61[&rate=0.02817854738307649]:0.14662083147627045)[&rate=0.04597538092271149]:0.05603443102517722)[&rate=0.0655…
tree STATE_14700000 = (((((((((((((1[&rate=0.024215524083744253]:0.33014348496427703,122[&rate=0.017281643420095694]:0.33014348496427703)[&rate=0.019996053387290328]:0.7693287474809105,(((14[&rate=0.05530068839650936]:0.3205751033887267,59[&rate=0.03214830936655853]:0.3205751033887267)[&rate=0.026866097711152007]:0.1387670582201816,61[&rate=0.017721917132081974]:0.4593421616089083)[&rate=0.022268…
tree STATE_14750000 = (((((((((((((1[&rate=0.05802485933557084]:0.15046611580618693,122[&rate=0.02657200448523125]:0.15046611580618693)[&rate=0.02699430597285401]:0.7437968985048217,((14[&rate=0.026888649207330525]:0.4486906495118714,(59[&rate=0.02752388529343248]:0.37301728560654857,61[&rate=0.028593704070391378]:0.37301728560654857)[&rate=0.036982725470096046]:0.07567336390532281)[&rate=0.02039…
tree STATE_14800000 = (((((((((((((1[&rate=0.02826770549588301]:0.20889302087288128,122[&rate=0.020277642886150467]:0.20889302087288128)[&rate=0.0194284135562571]:0.8985584983702294,((14[&rate=0.02739635946174121]:0.41104999875410775,(59[&rate=0.021460082983864127]:0.28432353304237534,61[&rate=0.013422873490278363]:0.28432353304237534)[&rate=0.029635392175541026]:0.1267264657117324)[&rate=0.03666…
tree STATE_14850000 = ((((((((((((((1[&rate=0.01710328171336703]:0.3726347682798935,122[&rate=0.013551159398077064]:0.3726347682798935)[&rate=0.022284452479314966]:0.5261583235893476,16[&rate=0.026754849096128706]:0.8987930918692411)[&rate=0.016659975619161563]:0.3238619858508487,((14[&rate=0.016435094773713008]:0.6595994577132135,(59[&rate=0.01492879193925587]:0.45022553128657944,61[&rate=0.0126…
tree STATE_14900000 = (((((((((((((1[&rate=0.03428818250531043]:0.13740210935640546,122[&rate=0.030616791859855722]:0.13740210935640546)[&rate=0.011931831689180397]:1.0455361350936634,16[&rate=0.02914963631787271]:1.182938244450069)[&rate=0.04472626757007846]:0.20537288498716477,(((14[&rate=0.037275160899737744]:0.3261653063494697,59[&rate=0.03023304982128766]:0.3261653063494697)[&rate=0.02037277…
tree STATE_14950000 = (((((((((((((((((1[&rate=0.0809467258793424]:0.08101999407458711,122[&rate=0.029712303822895112]:0.08101999407458711)[&rate=0.033410905732257565]:0.4903867077177642,(((14[&rate=0.052678606132384474]:0.19510852473271625,59[&rate=0.03952784292521705]:0.19510852473271625)[&rate=0.03374292731691319]:0.06996340488470984,61[&rate=0.03641809463261498]:0.2650719296174261)[&rate=0.03…
tree STATE_15000000 = ((((((((((((((1[&rate=0.03695509604301157]:0.1225209520660919,122[&rate=0.018918550756828165]:0.1225209520660919)[&rate=0.020584281646815587]:0.9584362292136777,((14[&rate=0.028306042981278954]:0.6264812260391268,(59[&rate=0.013724814294259416]:0.39186065186807756,61[&rate=0.02352086884938288]:0.39186065186807756)[&rate=0.023614772061848137]:0.23462057417104926)[&rate=0.0699…
tree STATE_15050000 = ((((((((((((1[&rate=0.02518666027660117]:0.28323486500189626,122[&rate=0.029620690234388045]:0.28323486500189626)[&rate=0.029719774770305987]:0.7441232567502987,((14[&rate=0.03916817684785565]:0.4153554319021255,(59[&rate=0.01584296298953862]:0.3319978704605281,61[&rate=0.029423543051477517]:0.3319978704605281)[&rate=0.01417861440307386]:0.0833575614415974)[&rate=0.023284093…
tree STATE_15100000 = (((((((((((((1[&rate=0.04169507280309373]:0.3212405067477476,122[&rate=0.02167949630956811]:0.3212405067477476)[&rate=0.03413217565040809]:0.5913794640032912,((14[&rate=0.039815126795684816]:0.27339479303502573,(59[&rate=0.0339218516307379]:0.2579024050230064,61[&rate=0.035562592733938615]:0.2579024050230064)[&rate=0.02941918457085052]:0.015492388012019354)[&rate=0.031448372…
tree STATE_15150000 = (((((((((((((((1[&rate=0.030929526290284157]:0.31085560649542654,122[&rate=0.018719296007339133]:0.31085560649542654)[&rate=0.020300201923059678]:0.7374717072225704,(((14[&rate=0.052138876126424774]:0.32862595167856345,59[&rate=0.021402273152100054]:0.32862595167856345)[&rate=0.023171007330986454]:0.018600544262911356,61[&rate=0.020111101831218732]:0.3472264959414748)[&rate=…
tree STATE_15200000 = ((((((((((((((((1[&rate=0.03263849105530318]:0.3772885600389066,122[&rate=0.02141266435223451]:0.3772885600389066)[&rate=0.025654728671483072]:0.5488005970913197,16[&rate=0.04616777936522975]:0.9260891571302262)[&rate=0.01265660476736002]:0.4427536866820504,((14[&rate=0.025562659009825187]:0.4847780825499823,(59[&rate=0.009207165655202729]:0.27166127812634716,61[&rate=0.0340…
tree STATE_15250000 = (((((((((((((1[&rate=0.03620217352433752]:0.2445855664206853,122[&rate=0.020269664651029477]:0.2445855664206853)[&rate=0.0460158460768681]:0.42539975530713336,((14[&rate=0.0295185286380632]:0.24604152590201223,(59[&rate=0.03785024255772981]:0.12366536090624043,61[&rate=0.03129941137260268]:0.12366536090624043)[&rate=0.037706561067958624]:0.1223761649957718)[&rate=0.029415396…
tree STATE_15300000 = ((((((((((((((((1[&rate=0.062046708567911106]:0.1482427795327489,122[&rate=0.01907311609525575]:0.1482427795327489)[&rate=0.030991586199885717]:0.7395993104341445,((14[&rate=0.043574260572678394]:0.26477596198474973,131[&rate=0.03928427418889721]:0.26477596198474973)[&rate=0.03372409573378653]:0.13977808688220167,(59[&rate=0.024761387572478234]:0.31765618764214504,61[&rate=0…
tree STATE_15350000 = ((((((((((((((((1[&rate=0.028212627846907735]:0.38346050253060043,122[&rate=0.014221071595117322]:0.38346050253060043)[&rate=0.019655685273865672]:0.7629698483320395,((14[&rate=0.025528910985351004]:0.5187570577541252,(59[&rate=0.03027172857923517]:0.29297991095393844,61[&rate=0.026000863988091698]:0.29297991095393844)[&rate=0.017849629527710593]:0.22577714680018673)[&rate=0…
tree STATE_15400000 = (((((((((((((((((1[&rate=0.026314584904273262]:0.32502334384518217,122[&rate=0.011613486959640039]:0.32502334384518217)[&rate=0.02184825272540392]:0.7845842772855967,((14[&rate=0.04062508344907813]:0.4706162666130254,(59[&rate=0.02286028372111914]:0.39521251426234516,61[&rate=0.017363538093921556]:0.39521251426234516)[&rate=0.04874540572823397]:0.07540375235068025)[&rate=0.0…
tree STATE_15450000 = ((((((((((((((((1[&rate=0.0611378165969222]:0.16437070410299773,122[&rate=0.02788151889394267]:0.16437070410299773)[&rate=0.020689282656889164]:0.9326057245887137,((14[&rate=0.04793203828009821]:0.4412243770271356,(59[&rate=0.026874735908073398]:0.16753124121719487,61[&rate=0.04094462702215658]:0.16753124121719487)[&rate=0.02134840686821443]:0.2736931358099407)[&rate=0.02319…
tree STATE_15500000 = (((((((((((((((1[&rate=0.05997462485509421]:0.17669042395566334,122[&rate=0.028944243731180562]:0.17669042395566334)[&rate=0.03377671278903375]:0.6426677608329076,((14[&rate=0.043079203655858586]:0.3352419864209991,(59[&rate=0.040453756528030294]:0.18107505599752333,61[&rate=0.022951646908078667]:0.18107505599752333)[&rate=0.029802326192629847]:0.1541669304234758)[&rate=0.05…
tree STATE_15550000 = (((((((((((((((1[&rate=0.04590591877083862]:0.1563196671412921,122[&rate=0.031988686534522894]:0.1563196671412921)[&rate=0.028488438649080593]:0.7318976415407145,(((14[&rate=0.03961089139413916]:0.2089660372023821,59[&rate=0.036389083316785566]:0.2089660372023821)[&rate=0.04460219712755463]:0.03850949314856164,61[&rate=0.04230190783847253]:0.24747553035094375)[&rate=0.028323…
tree STATE_15600000 = (((((((((((((((((1[&rate=0.03174527691604098]:0.1806774496665815,122[&rate=0.024423525214994846]:0.1806774496665815)[&rate=0.035592633620158534]:0.4876253812985998,(((14[&rate=0.042321273835384934]:0.24306460975370703,59[&rate=0.025521594836444044]:0.24306460975370703)[&rate=0.05463722352464028]:0.0406574239142079,61[&rate=0.02595598489910958]:0.28372203366791493)[&rate=0.02…
tree STATE_15650000 = (((((((((((((((1[&rate=0.026440717170217124]:0.2888053654368567,122[&rate=0.01854232807272145]:0.2888053654368567)[&rate=0.034949128009175844]:0.4378421208453423,((14[&rate=0.03458111600575593]:0.4107943606805401,(59[&rate=0.021929219249091074]:0.2639543349284267,61[&rate=0.023192573370551545]:0.2639543349284267)[&rate=0.018696370017951117]:0.1468400257521134)[&rate=0.025490…
tree STATE_15700000 = ((((((((((((((1[&rate=0.05677672838717716]:0.15357075895775052,122[&rate=0.025772815848298648]:0.15357075895775052)[&rate=0.025772815848298648]:0.48035943752578725,((14[&rate=0.03861882121134423]:0.24105305388548545,(59[&rate=0.025772815848298648]:0.16046496122973508,61[&rate=0.04665522351329758]:0.16046496122973508)[&rate=0.06835259827926023]:0.08058809265575037)[&rate=0.02…
tree STATE_15750000 = ((((((((((((((1[&rate=0.02597882798019274]:0.3450871339305062,122[&rate=0.021038258590786545]:0.3450871339305062)[&rate=0.022536977117000628]:0.7302795737096495,((14[&rate=0.02428462887616447]:0.48699795939277396,(59[&rate=0.024132977003344908]:0.34295417009666196,61[&rate=0.0224600713186385]:0.34295417009666196)[&rate=0.021119779619008957]:0.144043789296112)[&rate=0.0174918…
tree STATE_15800000 = (((((((((((((1[&rate=0.052424041596731474]:0.1832992850753694,122[&rate=0.03344114207768292]:0.1832992850753694)[&rate=0.019481228444690628]:0.7677997341863577,((14[&rate=0.05196777682261648]:0.31776327418015277,(59[&rate=0.01663682491187428]:0.23292004196022872,61[&rate=0.03663143440815061]:0.23292004196022872)[&rate=0.018153571402344096]:0.08484323221992404)[&rate=0.019282…
tree STATE_15850000 = (((((((((((((1[&rate=0.02268268934399441]:0.38579240605677806,122[&rate=0.014982095653937535]:0.38579240605677806)[&rate=0.019197919212111152]:0.6089484748757159,16[&rate=0.0378888240513363]:0.9947408809324939)[&rate=0.02764074124411614]:0.3884775470306542,((14[&rate=0.01883757281271023]:0.4359760164218416,(59[&rate=0.019845751427571473]:0.3114221901909691,61[&rate=0.0154344…
tree STATE_15900000 = (((((((((((((((1[&rate=0.0447261365382692]:0.20606085759076676,122[&rate=0.023362691934672476]:0.20606085759076676)[&rate=0.03318238118081329]:0.45806433723485285,(((14[&rate=0.07015578652118118]:0.1426497718386978,59[&rate=0.037649993162824955]:0.1426497718386978)[&rate=0.03693792171913101]:0.07677834973468453,61[&rate=0.031652678445235775]:0.21942812157338232)[&rate=0.0726…
tree STATE_15950000 = ((((((((((((((((1[&rate=0.06998686772559895]:0.09741061931111947,122[&rate=0.019512332436889924]:0.09741061931111947)[&rate=0.032440137782547264]:0.7691484315519717,(((14[&rate=0.0409129431324303]:0.2203718627291766,59[&rate=0.04500716217995456]:0.2203718627291766)[&rate=0.02947601665849921]:0.27425034592545183,61[&rate=0.017314463791398314]:0.4946222086546284)[&rate=0.03816…
tree STATE_16000000 = ((((((((((((((((1[&rate=0.02097360996943851]:0.5430478379813826,122[&rate=0.01989538615349121]:0.5430478379813826)[&rate=0.01927109198040726]:0.8235027275539171,((14[&rate=0.01968927702481352]:0.6999378017551298,(59[&rate=0.024323582838567205]:0.2034365038790896,61[&rate=0.026258376573246135]:0.2034365038790896)[&rate=0.02237594754123814]:0.49650129787604014)[&rate=0.0319487…
tree STATE_16050000 = ((((((((((((((1[&rate=0.035467462155583614]:0.17166273023328368,122[&rate=0.01686346538863906]:0.17166273023328368)[&rate=0.048449380823353566]:0.5729473668108277,((14[&rate=0.044498965895235915]:0.27467552251549715,(59[&rate=0.06779562385828929]:0.09997647488210055,61[&rate=0.05540097579904914]:0.09997647488210055)[&rate=0.022733563995561624]:0.1746990476333966)[&rate=0.022…
tree STATE_16100000 = (((((((((((((((1[&rate=0.03250301545854775]:0.351258866686752,122[&rate=0.027407902181533626]:0.351258866686752)[&rate=0.08179193905421575]:0.33430869662165097,((14[&rate=0.03787564709842604]:0.29570367463230934,(59[&rate=0.047746344606798254]:0.08562983040407218,61[&rate=0.06685227327774518]:0.08562983040407218)[&rate=0.030815512519044498]:0.21007384422823716)[&rate=0.03361…
tree STATE_16150000 = ((((((((((((((1[&rate=0.03921933786811579]:0.22143418802215123,122[&rate=0.015015280756843318]:0.22143418802215123)[&rate=0.03368747935165242]:0.5862602677855314,(((14[&rate=0.047487347128542225]:0.3129387250810007,59[&rate=0.01854879378065959]:0.3129387250810007)[&rate=0.019360957606525724]:0.1608473896583537,61[&rate=0.02045727831517862]:0.4737861147393544)[&rate=0.0349397…
tree STATE_16200000 = (((((((((((((((1[&rate=0.029178508172733954]:0.19630720044213307,122[&rate=0.016357851666892676]:0.19630720044213307)[&rate=0.026176214292963698]:0.6836540122028634,((14[&rate=0.03944126156830949]:0.28179673701088676,(59[&rate=0.02061849842730739]:0.24027882674742912,61[&rate=0.0486855769298831]:0.24027882674742912)[&rate=0.037383889422455206]:0.041517910263457636)[&rate=0.0…
tree STATE_16250000 = ((((((((((((((1[&rate=0.02867994141577302]:0.18303741072602359,122[&rate=0.024829715261787764]:0.18303741072602359)[&rate=0.026469880932204252]:0.5756391374236094,((14[&rate=0.036669034239283395]:0.26426693979882393,(59[&rate=0.038415707270710385]:0.22817576267231457,61[&rate=0.037992024698858]:0.22817576267231457)[&rate=0.02840563233712018]:0.03609117712650936)[&rate=0.0289…
tree STATE_16300000 = ((((((((((((((1[&rate=0.045953839529257814]:0.1070706893278573,122[&rate=0.025380039864708402]:0.1070706893278573)[&rate=0.018504069938474033]:1.168844194448087,((14[&rate=0.028348082479364604]:0.48792002907625553,(59[&rate=0.023117540073197752]:0.35716186242460063,61[&rate=0.01924189860862289]:0.35716186242460063)[&rate=0.02318249496926863]:0.1307581666516549)[&rate=0.02749…
tree STATE_16350000 = ((((((((((((((1[&rate=0.030442970660442163]:0.31940724377034435,122[&rate=0.02093931661922665]:0.31940724377034435)[&rate=0.02287434645710273]:0.6222375306470904,((14[&rate=0.04260390188591555]:0.40896213993885056,(59[&rate=0.024096281992378905]:0.17866368408938232,61[&rate=0.027531109281250007]:0.17866368408938232)[&rate=0.016163723802902163]:0.23029845584946823)[&rate=0.02…
tree STATE_16400000 = (((((((((((((1[&rate=0.02434047228203333]:0.28280916803124834,122[&rate=0.023586097991629598]:0.28280916803124834)[&rate=0.014444062966192495]:0.7786576014260447,(((14[&rate=0.033713145213437566]:0.31867987626837047,59[&rate=0.021520206493487543]:0.31867987626837047)[&rate=0.021103768551938715]:0.08597471135443041,61[&rate=0.017866743159842338]:0.4046545876228009)[&rate=0.02…
tree STATE_16450000 = (((((((((((((1[&rate=0.05495301367367727]:0.1524451325573616,122[&rate=0.04355183609720959]:0.1524451325573616)[&rate=0.04111266642701408]:0.5360002566312666,((14[&rate=0.05406984431665885]:0.2696769534438293,(59[&rate=0.04907582621898449]:0.20985151293536278,61[&rate=0.05564255591929227]:0.20985151293536278)[&rate=0.05068427262115588]:0.059825440508466526)[&rate=0.041253826…
tree STATE_16500000 = ((((((((((((((1[&rate=0.0625233507658623]:0.15373650424564053,122[&rate=0.03240989402734229]:0.15373650424564053)[&rate=0.0275225777845905]:0.3434210173279585,16[&rate=0.04901759050364123]:0.49715752157359905)[&rate=0.03758927613991696]:0.3274032793217203,(14[&rate=0.029739746033251854]:0.38953953880949893,((59[&rate=0.03825602268665316]:0.09139443729631061,61[&rate=0.065158…
tree STATE_16550000 = (((((((((((((((1[&rate=0.034171299279812266]:0.26197215821640374,122[&rate=0.030455429531754983]:0.26197215821640374)[&rate=0.041929572658054984]:0.47468705621986484,((14[&rate=0.050737889550476714]:0.3071569658355959,(59[&rate=0.027087191910956907]:0.19159351469593497,61[&rate=0.022326599812797596]:0.19159351469593497)[&rate=0.027645491013674955]:0.1155634511396609)[&rate=0…
tree STATE_16600000 = (((((((((((((((1[&rate=0.03465807668661077]:0.2526868827498845,122[&rate=0.019063295858777318]:0.2526868827498845)[&rate=0.03886471190980416]:0.39003844307659585,(((14[&rate=0.0426697154611815]:0.19798731005008638,59[&rate=0.03704140498526175]:0.19798731005008638)[&rate=0.0580418090716952]:0.09560525241933879,61[&rate=0.03268905535576058]:0.29359256246942517)[&rate=0.0241938…
tree STATE_16650000 = (((((((((((((((1[&rate=0.02265843456607124]:0.2903750613458656,122[&rate=0.021173301279949153]:0.2903750613458656)[&rate=0.04159413165776984]:0.5358145650267916,(((14[&rate=0.051979476908836024]:0.156639512935354,59[&rate=0.04654702152918737]:0.156639512935354)[&rate=0.026980576557003155]:0.17571749378204415,61[&rate=0.014169290895774716]:0.33235700671739815)[&rate=0.0186237…
tree STATE_16700000 = (((((((((((((1[&rate=0.04378989401806788]:0.188267196651276,122[&rate=0.019215891960474348]:0.188267196651276)[&rate=0.020673055086369827]:0.7066464767242827,16[&rate=0.041985064943882884]:0.8949136733755587)[&rate=0.03334815742012199]:0.10685196498532235,((14[&rate=0.03374732690266132]:0.438804779630975,131[&rate=0.041985064943882884]:0.438804779630975)[&rate=0.017494788391…
tree STATE_16750000 = ((((((((((((((1[&rate=0.06624843353010995]:0.11666953045022398,122[&rate=0.02392707820725873]:0.11666953045022398)[&rate=0.03822809114805455]:0.4839410916474113,16[&rate=0.06329490578419188]:0.6006106220976353)[&rate=0.04670957352833638]:0.045300776609737414,((14[&rate=0.04608399056781842]:0.1965186006472365,(59[&rate=0.05285303926602843]:0.16627943960057873,61[&rate=0.02950…
tree STATE_16800000 = (((((((((((((((1[&rate=0.03326969123628297]:0.14611947796811775,122[&rate=0.04021025592712898]:0.14611947796811775)[&rate=0.025759168973534474]:0.5075418991155789,16[&rate=0.04172774766931383]:0.6536613770836966)[&rate=0.05060387667204289]:0.20091118995307922,((14[&rate=0.033107730056405375]:0.41238988606721255,131[&rate=0.03439631819499628]:0.41238988606721255)[&rate=0.0206…
tree STATE_16850000 = ((((((((((((((((1[&rate=0.04261791843532027]:0.15715034533868846,122[&rate=0.025433751618486163]:0.15715034533868846)[&rate=0.03720521847558076]:0.5390949609158203,16[&rate=0.04233417667443208]:0.6962453062545088)[&rate=0.05995087842628226]:0.017827140609083414,((14[&rate=0.03083213148190833]:0.3094963076400881,(59[&rate=0.029441292166305973]:0.24701936003324668,61[&rate=0.0…
tree STATE_16900000 = ((((((((((((((((1[&rate=0.03439624312120289]:0.24957782113883867,122[&rate=0.039835187293631516]:0.24957782113883867)[&rate=0.04235108774806642]:0.24485664194901977,((14[&rate=0.07679599018808382]:0.2332762206795661,(59[&rate=0.032621450783222504]:0.18307266935313812,61[&rate=0.054109847712914716]:0.18307266935313812)[&rate=0.08888833746861206]:0.05020355132642798)[&rate=0.0…
tree STATE_16950000 = ((((((((((((((((1[&rate=0.027862488394415727]:0.16930067314362518,122[&rate=0.0347172276193248]:0.16930067314362518)[&rate=0.02847083930465343]:0.8165425433557546,((14[&rate=0.02479232941063786]:0.3891297298632357,(59[&rate=0.029153873826273907]:0.2405486032700264,61[&rate=0.041661652212217765]:0.2405486032700264)[&rate=0.036837306546663215]:0.1485811265932093)[&rate=0.02915…
tree STATE_17000000 = (((((((((((((((1[&rate=0.028192316811494127]:0.2408513323980779,122[&rate=0.020805183255815422]:0.2408513323980779)[&rate=0.024130621328002193]:0.7601298832680836,((14[&rate=0.041944236385119425]:0.3952031216302424,(59[&rate=0.03423805789940091]:0.30802321493089757,61[&rate=0.02182887749254305]:0.30802321493089757)[&rate=0.018147490497047683]:0.08717990669934483)[&rate=0.026…
tree STATE_17050000 = ((((((((((((((1[&rate=0.02715139997326442]:0.1892981086509743,122[&rate=0.025429862875355133]:0.1892981086509743)[&rate=0.018121941212035437]:0.6269926166899337,((14[&rate=0.02698211985845273]:0.35573464475336947,(59[&rate=0.035535802684836706]:0.2311802390998207,61[&rate=0.02432882226396088]:0.2311802390998207)[&rate=0.019048037344754232]:0.12455440565354878)[&rate=0.018337…
tree STATE_17100000 = (((((((((((((((1[&rate=0.045718240077670065]:0.20364219787914611,122[&rate=0.017310123830942572]:0.20364219787914611)[&rate=0.02888461777660032]:0.7154197254135688,((14[&rate=0.018108613256321408]:0.4449914536613011,(59[&rate=0.018707351163980736]:0.3202925341253391,61[&rate=0.018281323283749207]:0.3202925341253391)[&rate=0.01694098909081999]:0.12469891953596202)[&rate=0.015…
tree STATE_17150000 = ((((((((((((((1[&rate=0.032522846820951634]:0.38953021138988936,122[&rate=0.01848230237167718]:0.38953021138988936)[&rate=0.023357842720301763]:0.7344261251853281,((14[&rate=0.032916399469785286]:0.3974908830378625,(59[&rate=0.04242384649808394]:0.1930521640645896,61[&rate=0.02770674661532266]:0.1930521640645896)[&rate=0.02294709351896615]:0.2044387189732729)[&rate=0.0330506…
tree STATE_17200000 = ((((((((((((((1[&rate=0.02487212482162505]:0.2980894148271547,122[&rate=0.019605036332675446]:0.2980894148271547)[&rate=0.02974767752252933]:1.003780354717637,(((14[&rate=0.02243645516440351]:0.5772785458971837,59[&rate=0.013006844130487985]:0.5772785458971837)[&rate=0.02637840305013143]:0.17225510983399928,61[&rate=0.013296253118319895]:0.749533655731183)[&rate=0.0160905741…
tree STATE_17250000 = (((((((((((((1[&rate=0.028159850369035306]:0.18964116742879455,122[&rate=0.04602276727379715]:0.18964116742879455)[&rate=0.02354554220341575]:0.6297564887959387,16[&rate=0.051932103216013034]:0.8193976562247333)[&rate=0.021813261090570395]:0.1546660165704894,((14[&rate=0.03271704423542305]:0.39921947863450263,(59[&rate=0.03041155882140447]:0.2503600377760524,61[&rate=0.02098…
tree STATE_17300000 = ((((((((((((((((1[&rate=0.02897538332902881]:0.3170926500547875,122[&rate=0.0181219484568762]:0.3170926500547875)[&rate=0.018883590169483575]:0.7477392727081633,((14[&rate=0.030527589513072533]:0.41959598463866904,(59[&rate=0.01741280590208206]:0.19196422347258396,61[&rate=0.03273972711528262]:0.19196422347258396)[&rate=0.0225732865700935]:0.22763176116608508)[&rate=0.027598…
tree STATE_17350000 = (((((((((((((((1[&rate=0.041617855881175676]:0.13829646517484298,122[&rate=0.046573367338380675]:0.13829646517484298)[&rate=0.039698524182906446]:0.3487079238983728,((14[&rate=0.04606106679030918]:0.25480091278388045,(59[&rate=0.07131576838610608]:0.1397378957016987,61[&rate=0.050384724426827336]:0.1397378957016987)[&rate=0.03456203818743314]:0.11506301708218175)[&rate=0.027…
tree STATE_17400000 = ((((((((((((((((1[&rate=0.041344780612439125]:0.385015732128571,122[&rate=0.013126240068816939]:0.385015732128571)[&rate=0.028867167444511947]:0.8069607393110925,(((14[&rate=0.03663314555806639]:0.31416767513746285,59[&rate=0.027927036360264005]:0.31416767513746285)[&rate=0.016280896699450147]:0.12463878586213373,61[&rate=0.018416249708135334]:0.4388064609995966)[&rate=0.027…
tree STATE_17450000 = (((((((((((((((1[&rate=0.028390749797305714]:0.2929868319138503,122[&rate=0.021945398837936624]:0.2929868319138503)[&rate=0.028008684814148224]:0.6968665175023896,((14[&rate=0.026992852914646516]:0.42109276641721133,(59[&rate=0.022347193021530053]:0.26104026451194806,61[&rate=0.026372431395152874]:0.26104026451194806)[&rate=0.024988217323803158]:0.16005250190526327)[&rate=0.…
tree STATE_17500000 = ((((((((((((((1[&rate=0.03941562238853903]:0.18913250171755003,122[&rate=0.030761208417002212]:0.18913250171755003)[&rate=0.03863817463009992]:0.6017093509783664,((14[&rate=0.04026253749616649]:0.437040491846714,131[&rate=0.03589957530062937]:0.437040491846714)[&rate=0.0328085437809845]:0.06059261491707363,(59[&rate=0.0324048457486858]:0.15064601893488003,61[&rate=0.03619643…
tree STATE_17550000 = (((((((((((((((((1[&rate=0.029444631002529212]:0.2946582355427058,122[&rate=0.01873436342527017]:0.2946582355427058)[&rate=0.02565758931263901]:0.8574050380747071,(((14[&rate=0.03148305916535458]:0.3466848472352768,59[&rate=0.029176765364889185]:0.3466848472352768)[&rate=0.029265194611619076]:0.022077216282181178,61[&rate=0.02891633936324748]:0.368762063517458)[&rate=0.02191…
tree STATE_17600000 = (((((((((((((((((((1[&rate=0.043150696127882734]:0.19560614112367194,122[&rate=0.038602879817138]:0.19560614112367194)[&rate=0.043922221138109]:0.4511312217087501,((14[&rate=0.06075185448272179]:0.21572375521287307,(59[&rate=0.0392098571205641]:0.09775038211709468,61[&rate=0.0595480861041097]:0.09775038211709468)[&rate=0.023555701552035933]:0.11797337309577839)[&rate=0.02936…
tree STATE_17650000 = (((((((((((((((((((1[&rate=0.02554722548385477]:0.24838032608474975,122[&rate=0.020532200329736024]:0.24838032608474975)[&rate=0.022556064054301408]:0.6910103323472407,((14[&rate=0.041628697011855016]:0.34476289999229986,(59[&rate=0.018516459282682415]:0.20212235957512542,61[&rate=0.028967833096468425]:0.20212235957512542)[&rate=0.02380822021563809]:0.14264054041717444)[&rat…
tree STATE_17700000 = (((((((((((((1[&rate=0.019702541168088467]:0.5623433155315991,122[&rate=0.012999705798069977]:0.5623433155315991)[&rate=0.01997599792937727]:0.7963340417169498,(((14[&rate=0.022664939579478745]:0.7072999224956048,59[&rate=0.01182610672772706]:0.7072999224956048)[&rate=0.00973627854858325]:0.12283070963199993,61[&rate=0.010457804989534159]:0.8301306321276047)[&rate=0.02145346…
tree STATE_17750000 = ((((((((((((((1[&rate=0.04144103457175123]:0.21468604398643576,122[&rate=0.022004032561500696]:0.21468604398643576)[&rate=0.02267799314042657]:1.1564932217436814,((14[&rate=0.020799183168966118]:0.4345844837792755,131[&rate=0.040211254680203104]:0.4345844837792755)[&rate=0.0227530534161468]:0.20823280393054633,(59[&rate=0.01746812568499712]:0.4034634184696737,61[&rate=0.0220…
tree STATE_17800000 = (((((((((((((1[&rate=0.01781388734053517]:0.21680072272581224,122[&rate=0.024896395020449748]:0.21680072272581224)[&rate=0.02191528207079875]:1.176870379287415,16[&rate=0.028223960515606227]:1.393671102013227)[&rate=0.013027485312407737]:0.0531219723040357,((14[&rate=0.029950318964634334]:0.5700617898712957,(59[&rate=0.026050869357879758]:0.3139654846326586,61[&rate=0.023443…
tree STATE_17850000 = (((((((((((((((1[&rate=0.02324890282636914]:0.19704657278481444,122[&rate=0.02619580897984448]:0.19704657278481444)[&rate=0.020862168364065094]:0.6499301576162068,(((14[&rate=0.04769726615715949]:0.26464244321877234,61[&rate=0.02583715302538198]:0.26464244321877234)[&rate=0.01988132785770073]:0.0068410319240621575,59[&rate=0.035834215921081075]:0.2714834751428345)[&rate=0.02…
tree STATE_17900000 = (((((((((((((1[&rate=0.06703541339788692]:0.15719650604344224,122[&rate=0.01873026989729211]:0.15719650604344224)[&rate=0.03538201174817992]:0.6143082306801636,(14[&rate=0.02407845914959394]:0.41207838949398645,((59[&rate=0.057958096082429446]:0.1636609462680741,61[&rate=0.022834456910999702]:0.1636609462680741)[&rate=0.026343697197295863]:0.2047539574633787,131[&rate=0.0464…
tree STATE_17950000 = (((((((((((((((1[&rate=0.040470003208720504]:0.1965197269324584,122[&rate=0.020240761088102837]:0.1965197269324584)[&rate=0.021428025176957678]:0.8391803305787717,((14[&rate=0.032018918467309615]:0.3911792846115584,(59[&rate=0.02185455678372787]:0.24716506749529757,61[&rate=0.027888797352631244]:0.24716506749529757)[&rate=0.023542245225521]:0.1440142171162608)[&rate=0.028467…
tree STATE_18000000 = ((((((((((((((((1[&rate=0.03687475912664225]:0.17719401663854215,122[&rate=0.026203902759358407]:0.17719401663854215)[&rate=0.020451385788227226]:0.8638159117073068,((14[&rate=0.03849204994358454]:0.34055662318697505,(59[&rate=0.030073809271141973]:0.20358697331045808,61[&rate=0.034334766255424365]:0.20358697331045808)[&rate=0.030073809271141973]:0.13696964987651697)[&rate=0…
tree STATE_18050000 = (((((((((((((1[&rate=0.03944303236108962]:0.26487685755718693,122[&rate=0.03262692603712242]:0.26487685755718693)[&rate=0.03856847508285977]:0.521542786747308,((14[&rate=0.03303285226708246]:0.31241300736716915,(59[&rate=0.03761435070269584]:0.19407349919048653,61[&rate=0.03048310587473183]:0.19407349919048653)[&rate=0.03144216152659175]:0.11833950817668262)[&rate=0.02159644…
tree STATE_18100000 = (((((((((((((((1[&rate=0.0264724968125525]:0.20039281716148485,122[&rate=0.019969015227519694]:0.20039281716148485)[&rate=0.029585770566404844]:0.36972080377643424,(((14[&rate=0.06350106144771005]:0.18807276257928976,59[&rate=0.039369189876381314]:0.18807276257928976)[&rate=0.03853091844130487]:0.11830976068726676,61[&rate=0.019079823390834045]:0.3063825232665565)[&rate=0.02…
tree STATE_18150000 = (((((((((((((((((((((1[&rate=0.09124998858259104]:0.09929357785592201,122[&rate=0.04277947386748748]:0.09929357785592201)[&rate=0.0435336295405242]:0.5237260205722377,(((14[&rate=0.04769123940092856]:0.1859509625136862,59[&rate=0.03035091052236737]:0.1859509625136862)[&rate=0.03931402244315382]:0.03995755047204777,61[&rate=0.032862829457957994]:0.22590851298573397)[&rate=0.0…
tree STATE_18200000 = (((((((((((((((1[&rate=0.02885031660695767]:0.3526271633651255,122[&rate=0.015800934697441815]:0.3526271633651255)[&rate=0.029417131272579992]:0.594962602989602,((14[&rate=0.01725419028049747]:0.5052739295348764,(59[&rate=0.019003709414709895]:0.37424567139423914,61[&rate=0.03500256126530081]:0.37424567139423914)[&rate=0.019100579400407307]:0.13102825814063723)[&rate=0.01686…
tree STATE_18250000 = (((((((((((((((1[&rate=0.04827408975782894]:0.20110194353152888,122[&rate=0.023577018431893925]:0.20110194353152888)[&rate=0.04719850577546776]:0.45240480235672453,(((14[&rate=0.07305190924976308]:0.16637330501634595,61[&rate=0.04581310354490206]:0.16637330501634595)[&rate=0.0323281811693347]:0.008463619084951718,59[&rate=0.03759964317593446]:0.17483692410129767)[&rate=0.035…
tree STATE_18300000 = (((((((((((((((1[&rate=0.02316195842843632]:0.26498850939336027,122[&rate=0.02638224849644073]:0.26498850939336027)[&rate=0.04342769022938845]:0.2841217869314422,(((14[&rate=0.053236260256897094]:0.2203421754662823,59[&rate=0.01696972622513888]:0.2203421754662823)[&rate=0.06104489694230806]:0.06626736921168905,61[&rate=0.024393876319238346]:0.28660954467797134)[&rate=0.02990…
tree STATE_18350000 = ((((((((((((((((1[&rate=0.0658928857765544]:0.08702279558565129,122[&rate=0.05144937794389386]:0.08702279558565129)[&rate=0.06161001422120819]:0.23456075839403667,16[&rate=0.09827901360607492]:0.32158355397968796)[&rate=0.047352292855471226]:0.2006137527460946,((14[&rate=0.060763502054245175]:0.265942733116439,131[&rate=0.06412048298153579]:0.265942733116439)[&rate=0.0393267…
tree STATE_18400000 = ((((((((((((((((1[&rate=0.04520116308760602]:0.24443984858883724,122[&rate=0.0332570012333261]:0.24443984858883724)[&rate=0.04764446587230924]:0.3570228695571702,16[&rate=0.05955622938950952]:0.6014627181460075)[&rate=0.029365986667217816]:0.35018460935920415,((14[&rate=0.041291205175617074]:0.3484571105817893,(59[&rate=0.037850527609841866]:0.11617690497350391,61[&rate=0.03…
tree STATE_18450000 = (((((((((((((1[&rate=0.032885534628012636]:0.23867761906883744,122[&rate=0.025451254561939217]:0.23867761906883744)[&rate=0.01909621803294555]:0.7065065550819543,(((14[&rate=0.029584378858603558]:0.31099898481150773,(59[&rate=0.0293819367703568]:0.2696751058435004,61[&rate=0.02948284833940981]:0.2696751058435004)[&rate=0.03966420848421061]:0.04132387896800732)[&rate=0.021547…
tree STATE_18500000 = ((((((((((((((1[&rate=0.037345849821465736]:0.18543533436317325,122[&rate=0.040017743843379174]:0.18543533436317325)[&rate=0.02594697718366503]:0.705092877175474,((14[&rate=0.05807750393591262]:0.20617581932075987,(59[&rate=0.03311551450140411]:0.15763790044135623,61[&rate=0.044949561287818005]:0.15763790044135623)[&rate=0.03707249773386467]:0.048537918879403646)[&rate=0.019…
tree STATE_18550000 = ((((((((((((((1[&rate=0.02881702173241018]:0.2434332014519828,122[&rate=0.024596381777382846]:0.2434332014519828)[&rate=0.03230638680862682]:0.740245045846527,(((14[&rate=0.0512658969776399]:0.16631345968361802,59[&rate=0.03649463831698817]:0.16631345968361802)[&rate=0.019261590197209605]:0.11680052958484408,61[&rate=0.02849839270010579]:0.2831139892684621)[&rate=0.016771600…
tree STATE_18600000 = ((((((((((((((((((1[&rate=0.06430304714883772]:0.18808075804443192,122[&rate=0.018228683002405495]:0.18808075804443192)[&rate=0.035554902719949905]:0.6786278473269434,(((14[&rate=0.044825213418293285]:0.23190723168341154,59[&rate=0.029814982917766745]:0.23190723168341154)[&rate=0.034641852507896455]:0.1145147820767734,61[&rate=0.023759931925653576]:0.34642201376018494)[&rate…
tree STATE_18650000 = (((((((((((((((((1[&rate=0.01751870882233439]:0.303345961828053,122[&rate=0.01847114781801671]:0.303345961828053)[&rate=0.02972643154683306]:0.5169807559589099,((14[&rate=0.023154780698031344]:0.5184157519275988,(59[&rate=0.022393678587974662]:0.40692546149681363,61[&rate=0.015011848579442717]:0.40692546149681363)[&rate=0.028215924341673387]:0.11149029043078518)[&rate=0.0285…
tree STATE_18700000 = ((((((((((((((((1[&rate=0.016118515814827733]:0.49780378069723213,122[&rate=0.013074822771363766]:0.49780378069723213)[&rate=0.03516386513112142]:0.545105139691966,((14[&rate=0.03705277256175132]:0.2447779837131238,(59[&rate=0.03406747620923633]:0.12963912898855362,61[&rate=0.052904733416042224]:0.12963912898855362)[&rate=0.019758067392426908]:0.11513885472457017)[&rate=0.01…
tree STATE_18750000 = ((((((((((((((((((1[&rate=0.031681846758511205]:0.12525679415739302,122[&rate=0.035172727717526414]:0.12525679415739302)[&rate=0.03836951722692311]:0.5011527457182384,((14[&rate=0.029983971090393583]:0.3442955139543072,(59[&rate=0.04546047877260617]:0.1858234504872708,61[&rate=0.03110916784717615]:0.1858234504872708)[&rate=0.03149001195779736]:0.15847206346703638)[&rate=0.03…
tree STATE_18800000 = (((((((((((((((((1[&rate=0.02545333426589743]:0.49594497971799517,122[&rate=0.013870575912233844]:0.49594497971799517)[&rate=0.017766739178829552]:1.2612427594580975,(((14[&rate=0.017806901042649002]:0.4552101417800934,59[&rate=0.011966037894603349]:0.4552101417800934)[&rate=0.013370038125851639]:0.22245369901349926,61[&rate=0.010283948045297532]:0.6776638407935927)[&rate=0.…
tree STATE_18850000 = (((((((((((((((1[&rate=0.03343927190350652]:0.22271065220663327,122[&rate=0.01790541268959626]:0.22271065220663327)[&rate=0.021756094871231552]:0.8696559622427746,((14[&rate=0.02393864304194363]:0.6848830607975481,(59[&rate=0.030265229063106174]:0.1951476519894687,61[&rate=0.02731529916377831]:0.1951476519894687)[&rate=0.020984953002408952]:0.4897354088080794)[&rate=0.018818…
tree STATE_18900000 = (((((((((((((1[&rate=0.047648702609059276]:0.18543204547058553,122[&rate=0.02158692933099111]:0.18543204547058553)[&rate=0.01595931564486793]:1.206314675990741,((14[&rate=0.020198085252866035]:0.6970257932530667,131[&rate=0.02519806268976379]:0.6970257932530667)[&rate=0.02527951769267764]:0.06511906475132168,(59[&rate=0.01743310297939788]:0.35386777812513676,61[&rate=0.02132…
tree STATE_18950000 = ((((((((((((((1[&rate=0.0276421336588067]:0.21924922350695283,122[&rate=0.045671222541479706]:0.21924922350695283)[&rate=0.0497421637895321]:0.43986575101403924,16[&rate=0.03736469812926755]:0.6591149745209921)[&rate=0.02314754197645507]:0.32267339044399856,(14[&rate=0.02442772679393024]:0.5103042107980498,((59[&rate=0.04332631030950773]:0.19651947134257364,61[&rate=0.017772…
tree STATE_19000000 = (((((((((((((1[&rate=0.04188479860938981]:0.24060283230537124,122[&rate=0.02161961381670617]:0.24060283230537124)[&rate=0.021782390694588996]:0.6037054174113946,((14[&rate=0.026148396405861633]:0.4470200144533719,(59[&rate=0.018827395203141584]:0.22047505434176334,61[&rate=0.02860001169700835]:0.22047505434176334)[&rate=0.04057311884233279]:0.22654496011160857)[&rate=0.03075…
tree STATE_19050000 = (((((((((((((((1[&rate=0.028932884881768473]:0.2340918108175684,122[&rate=0.023135773431936592]:0.2340918108175684)[&rate=0.033676853220742375]:0.6812329944466535,(((14[&rate=0.03298554579749406]:0.4437498459599475,61[&rate=0.022437215511444265]:0.4437498459599475)[&rate=0.03481565900478855]:0.08391102702836872,59[&rate=0.011242291128158659]:0.5276608729883162)[&rate=0.02447…
tree STATE_19100000 = ((((((((((((((1[&rate=0.038141856707458684]:0.19688652369138507,122[&rate=0.03697656743995535]:0.19688652369138507)[&rate=0.040967192071597415]:0.48773064932544175,16[&rate=0.037878220778327656]:0.6846171730168268)[&rate=0.021327815697508898]:0.20088080365390215,(((14[&rate=0.04174101409154696]:0.2696796397566982,59[&rate=0.03585860100451347]:0.2696796397566982)[&rate=0.0239…
tree STATE_19150000 = ((((((((((((((((1[&rate=0.029331102287284416]:0.3126124628331503,122[&rate=0.023460259874065033]:0.3126124628331503)[&rate=0.05128847846096518]:0.3388951200195183,((14[&rate=0.03290807118954605]:0.29124896068412,(59[&rate=0.03366964757991308]:0.2043326675436731,61[&rate=0.04242317430441599]:0.2043326675436731)[&rate=0.05067374506275336]:0.08691629314044688)[&rate=0.032406478…
tree STATE_19200000 = (((((((((((((((((1[&rate=0.0336802195050409]:0.21801267297268406,122[&rate=0.021761852130072024]:0.21801267297268406)[&rate=0.018843081562377555]:1.0479723189803578,((14[&rate=0.02025219375679704]:0.5929214297037132,(59[&rate=0.018294501133850987]:0.32349141756454325,61[&rate=0.018102973489309865]:0.32349141756454325)[&rate=0.014908237099143821]:0.26943001213916995)[&rate=0.…
tree STATE_19250000 = (((((((((((((1[&rate=0.03267063082239753]:0.16093550897930395,122[&rate=0.03409784070783788]:0.16093550897930395)[&rate=0.03304802411275548]:0.6176119471345011,16[&rate=0.04213495171489083]:0.778547456113805)[&rate=0.01894866606671069]:0.432956161223335,((14[&rate=0.02040582498008954]:0.5858171706283138,(59[&rate=0.01868454800406974]:0.23335585511270168,61[&rate=0.0256188378…
tree STATE_19300000 = ((((((((((((1[&rate=0.031056149792270574]:0.2338131041437994,122[&rate=0.027914320388392647]:0.2338131041437994)[&rate=0.027110502023801466]:0.6180976392672273,16[&rate=0.046158639372866565]:0.8519107434110267)[&rate=0.041587718262933816]:0.12278045410962568,((14[&rate=0.03589308375241012]:0.29071335683859023,(59[&rate=0.025872404726338553]:0.2714141126393611,61[&rate=0.0274…
tree STATE_19350000 = (((((((((((((((((1[&rate=0.05570868301927163]:0.09084448435387789,122[&rate=0.0539811581100125]:0.09084448435387789)[&rate=0.0396940083133108]:0.48696621825836445,16[&rate=0.06090855040314865]:0.5778107026122423)[&rate=0.03583516243864467]:0.21560907629545645,(((14[&rate=0.046033983915934655]:0.3103402638753139,59[&rate=0.04171209051661081]:0.3103402638753139)[&rate=0.050187…
tree STATE_19400000 = ((((((((((((((((((1[&rate=0.039698380889137484]:0.1845537370945997,122[&rate=0.025948443868782846]:0.1845537370945997)[&rate=0.044737584714419805]:0.5434107107865436,((14[&rate=0.0558219398967679]:0.2810322279566172,(59[&rate=0.029841641078623173]:0.2419285282567761,61[&rate=0.04051305048657018]:0.2419285282567761)[&rate=0.020031041674181276]:0.039103699699841094)[&rate=0.04…
tree STATE_19450000 = ((((((((((((((((1[&rate=0.02754214404864365]:0.40952290685234605,122[&rate=0.01814293374169084]:0.40952290685234605)[&rate=0.02974735297703312]:0.5341884574387478,(((14[&rate=0.032792135030814684]:0.3372018091920152,59[&rate=0.017716010338002144]:0.3372018091920152)[&rate=0.028273885719239812]:0.09684040705521346,61[&rate=0.01689921377520603]:0.43404221624722866)[&rate=0.024…
tree STATE_19500000 = ((((((((((((((1[&rate=0.02548396237429748]:0.3675192207529508,122[&rate=0.019843162297795588]:0.3675192207529508)[&rate=0.05707449132336476]:0.2352085311307172,(14[&rate=0.0435501874831872]:0.41060097418789615,((59[&rate=0.04253427067014832]:0.21742362803198734,61[&rate=0.01602756217522583]:0.21742362803198734)[&rate=0.03667075022746581]:0.14280712021048447,131[&rate=0.04605…
tree STATE_19550000 = ((((((((((((((((1[&rate=0.035909133669930496]:0.2572373031797397,122[&rate=0.019974193143797527]:0.2572373031797397)[&rate=0.034138034905931515]:0.26487208489775305,(((14[&rate=0.08461248871615473]:0.12661052187508232,59[&rate=0.02312522592313225]:0.12661052187508232)[&rate=0.02945124536556439]:0.12713625094418096,61[&rate=0.025663998749473043]:0.2537467728192633)[&rate=0.04…
tree STATE_19600000 = ((((((((((((((1[&rate=0.025941161892605258]:0.25295417323834846,122[&rate=0.019720869562161944]:0.25295417323834846)[&rate=0.030635972743870154]:0.49082966094369573,16[&rate=0.04510926643014039]:0.7437838341820442)[&rate=0.030143128083298307]:0.1406152103094599,(((14[&rate=0.03769967583077021]:0.34813626309426204,61[&rate=0.035923370069766064]:0.34813626309426204)[&rate=0.03…
tree STATE_19650000 = ((((((((((((((1[&rate=0.019689783066982502]:0.274666444988743,122[&rate=0.01753338737066812]:0.274666444988743)[&rate=0.023245932161914555]:0.9328386335020655,((14[&rate=0.019812691881054893]:0.6254681810063644,(59[&rate=0.016123477997269025]:0.32394283699654913,61[&rate=0.021693644899156112]:0.32394283699654913)[&rate=0.012447372248850317]:0.30152534400981523)[&rate=0.01968…
tree STATE_19700000 = ((((((((((((1[&rate=0.02307224521243791]:0.47717456201290126,122[&rate=0.01173392369159877]:0.47717456201290126)[&rate=0.01932962291051768]:0.9108533765223596,((14[&rate=0.021981040804253813]:0.5262339742652506,(59[&rate=0.014882363109629827]:0.3710546259753648,61[&rate=0.021490790311107625]:0.3710546259753648)[&rate=0.020381315752130844]:0.15517934828988583)[&rate=0.0096320…
tree STATE_19750000 = (((((((((((((((1[&rate=0.059093874538250254]:0.10304021258832399,122[&rate=0.01926427954101545]:0.10304021258832399)[&rate=0.027233206411641547]:0.7820418807997942,((14[&rate=0.03556520576216756]:0.35553350054128824,(59[&rate=0.029027282282648798]:0.25241715931212866,61[&rate=0.03723484418455299]:0.25241715931212866)[&rate=0.033668962089970375]:0.10311634122915958)[&rate=0.0…
tree STATE_19800000 = ((((((((((((((1[&rate=0.05751607010457121]:0.17567443317390471,122[&rate=0.044735636149238964]:0.17567443317390471)[&rate=0.050530128408247055]:0.3075647999416552,((14[&rate=0.045055016147045865]:0.23952591097620024,(59[&rate=0.05808729040750565]:0.1094095535620511,61[&rate=0.039797492221724316]:0.1094095535620511)[&rate=0.039797492221724316]:0.13011635741414912)[&rate=0.047…
tree STATE_19850000 = (((((((((((((1[&rate=0.03979739775583334]:0.14002081368816216,122[&rate=0.048123224901676025]:0.14002081368816216)[&rate=0.040046646623600246]:0.4887242829542496,(((14[&rate=0.05774012963040679]:0.2554550757355494,59[&rate=0.024794445606963703]:0.2554550757355494)[&rate=0.04196152917702918]:0.02739635948359692,61[&rate=0.032520263500818956]:0.2828514352191463)[&rate=0.027756…
tree STATE_19900000 = ((((((((((((((((1[&rate=0.12152671969603249]:0.09520327738323041,122[&rate=0.04082307535479381]:0.09520327738323041)[&rate=0.05255556484706532]:0.351265585759075,16[&rate=0.05862100902409584]:0.44646886314230544)[&rate=0.06157159958267384]:0.11841044021329966,(((14[&rate=0.06511283372043009]:0.12396670665943464,59[&rate=0.05274488273469899]:0.12396670665943464)[&rate=0.03880…
tree STATE_19950000 = ((((((((((((((1[&rate=0.053960624018077635]:0.07518558355364334,122[&rate=0.030312358946178005]:0.07518558355364334)[&rate=0.04474752096724449]:0.4815176405917989,(((14[&rate=0.07578694161645008]:0.11674101540871906,59[&rate=0.03607301208593701]:0.11674101540871906)[&rate=0.05874426578877754]:0.03680459589891735,61[&rate=0.05694407014566775]:0.15354561130763641)[&rate=0.0279…
tree STATE_20000000 = ((((((((((((((((((1[&rate=0.06167916224010665]:0.11839054689381964,122[&rate=0.027820934300729707]:0.11839054689381964)[&rate=0.036002052978131055]:0.5727806073462168,((14[&rate=0.04225551994732587]:0.27115155965709653,(59[&rate=0.0326361703887964]:0.21429924434423997,61[&rate=0.02572417598887881]:0.21429924434423997)[&rate=0.03660851554117875]:0.05685231531285656)[&rate=0.0…
tree STATE_20050000 = ((((((((((((((1[&rate=0.036290084164503626]:0.1340880455061529,122[&rate=0.04994849448943414]:0.1340880455061529)[&rate=0.03705855904016557]:0.7204048088681525,((14[&rate=0.04574511277001388]:0.27056671485445943,(59[&rate=0.033912122774858514]:0.15215033329868963,61[&rate=0.032241455774375635]:0.15215033329868963)[&rate=0.046820457545889024]:0.1184163815557698)[&rate=0.02420…
tree STATE_20100000 = (((((((((((((((1[&rate=0.03200719401642629]:0.23092644373564938,122[&rate=0.023462944188712937]:0.23092644373564938)[&rate=0.036035299704185474]:0.5779874007154076,((14[&rate=0.056111665449805975]:0.2975416616433199,(59[&rate=0.022012176875166146]:0.2204807299265175,61[&rate=0.03574603370596375]:0.2204807299265175)[&rate=0.02421588918965211]:0.07706093171680242)[&rate=0.0369…
tree STATE_20150000 = ((((((((((((((((1[&rate=0.0596556901715712]:0.11248893304146727,122[&rate=0.030527138872067004]:0.11248893304146727)[&rate=0.03449423098899058]:0.6724154588943655,(((14[&rate=0.0337677754124118]:0.2938506801237836,59[&rate=0.014080660289221145]:0.2938506801237836)[&rate=0.026579234708677672]:0.0767196875968506,61[&rate=0.021762905438291416]:0.37057036772063423)[&rate=0.02357…
tree STATE_20200000 = (((((((((((((((1[&rate=0.07335193450956602]:0.08837871851286011,122[&rate=0.03868062473884428]:0.08837871851286011)[&rate=0.023062181648677797]:0.6340661792290401,16[&rate=0.048030422900269494]:0.7224448977419002)[&rate=0.021826599181452456]:0.22750612951628524,((14[&rate=0.033538223261626976]:0.312793488839347,((59[&rate=0.03390096357039393]:0.1900723667145736,61[&rate=0.03…
tree STATE_20250000 = ((((((((((((((((((1[&rate=0.034927687380041206]:0.2419285142206997,122[&rate=0.0359918048599521]:0.2419285142206997)[&rate=0.033392328744976545]:0.36479462578260846,16[&rate=0.04505020768171846]:0.6067231400033082)[&rate=0.060112561655701856]:0.13163526393633107,(((14[&rate=0.0388236743871549]:0.42660430932390236,59[&rate=0.020230009440817844]:0.42660430932390236)[&rate=0.03…
tree STATE_20300000 = ((((((((((((((1[&rate=0.047043334042274496]:0.1261061018874979,122[&rate=0.04154764452648302]:0.1261061018874979)[&rate=0.024192130089324266]:1.3455670301729667,((14[&rate=0.02631335849442297]:0.6701008145618241,((59[&rate=0.01687583009637209]:0.34112143783317567,61[&rate=0.028622438892650665]:0.34112143783317567)[&rate=0.016656806742615674]:0.2609010458124283,131[&rate=0.02…
tree STATE_20350000 = ((((((((((((((((((1[&rate=0.09977766942027673]:0.10952716330929231,122[&rate=0.037727055611873186]:0.10952716330929231)[&rate=0.07072029500622973]:0.23646251110106475,(((14[&rate=0.0883261864629456]:0.10265255302392447,59[&rate=0.05024294765672544]:0.10265255302392447)[&rate=0.11507302954271813]:0.06304281744265154,61[&rate=0.03963958689630836]:0.165695370466576)[&rate=0.029…
tree STATE_20400000 = ((((((((((((((((((((1[&rate=0.04168352645655223]:0.17111613270348883,122[&rate=0.0301438576741577]:0.17111613270348883)[&rate=0.047419919596652746]:0.3692664920774922,((14[&rate=0.05290416699384722]:0.3507785373165663,(59[&rate=0.03176963738885276]:0.335854410939279,61[&rate=0.037310450837287484]:0.335854410939279)[&rate=0.10682526852528618]:0.014924126377287295)[&rate=0.054…
tree STATE_20450000 = ((((((((((((((((1[&rate=0.02581628843455552]:0.13351916807706143,122[&rate=0.035577592087176084]:0.13351916807706143)[&rate=0.02434425815562438]:0.8119042605937518,((14[&rate=0.03210526262911098]:0.4116373258213315,(59[&rate=0.015400566738997314]:0.3578192553410575,61[&rate=0.01558245577001991]:0.3578192553410575)[&rate=0.033857410908583414]:0.05381807048027398)[&rate=0.0190…
tree STATE_20500000 = ((((((((((((((((1[&rate=0.023408461918154887]:0.3609975175735204,122[&rate=0.01315878780897894]:0.3609975175735204)[&rate=0.022355813544034896]:1.035444051903271,(14[&rate=0.018252940848718143]:0.8284521778865472,((59[&rate=0.022355813544034896]:0.37859113998195987,61[&rate=0.016402412782709756]:0.37859113998195987)[&rate=0.011804117719254435]:0.42165769791058444,131[&rate=0…
tree STATE_20550000 = (((((((((((((((((1[&rate=0.0527562682467385]:0.11839550499666786,122[&rate=0.03900068168268583]:0.11839550499666786)[&rate=0.03845798136573448]:0.5538424397923728,((14[&rate=0.05309472937970269]:0.3873159517542727,(59[&rate=0.03376333949991449]:0.20088498485708015,61[&rate=0.04469990225972726]:0.20088498485708015)[&rate=0.03541871504466263]:0.18643096689719255)[&rate=0.03021…
tree STATE_20600000 = (((((((((((((((((1[&rate=0.032113769979768815]:0.21448614821837125,122[&rate=0.025243561319621466]:0.21448614821837125)[&rate=0.03130189278555329]:0.6523729079181722,((14[&rate=0.027925436467551787]:0.40275469426310495,(59[&rate=0.03285023749874692]:0.3049957987993932,61[&rate=0.045122456765028934]:0.3049957987993932)[&rate=0.017908349236313206]:0.09775889546371175)[&rate=0.…
tree STATE_20650000 = ((((((((((((((((((((1[&rate=0.06690202921936259]:0.1955007649034846,122[&rate=0.02704176716920905]:0.1955007649034846)[&rate=0.029475225675636686]:0.4875130391957424,16[&rate=0.03206589370712388]:0.683013804099227)[&rate=0.026587231696193925]:0.30655771258250974,((14[&rate=0.058204139788448385]:0.3333458762088036,131[&rate=0.034173889942824616]:0.3333458762088036)[&rate=0.03…
tree STATE_20700000 = (((((((((((((((((1[&rate=0.043385695453129335]:0.21392043623952475,122[&rate=0.03669680538738414]:0.21392043623952475)[&rate=0.06573918664845181]:0.3658638032311159,((14[&rate=0.03518766456245638]:0.3010508267522492,131[&rate=0.0554955184999052]:0.3010508267522492)[&rate=0.051758666346967803]:0.055955057786443996,(59[&rate=0.04113581647515676]:0.18606723083798105,61[&rate=0.…
tree STATE_20750000 = (((((((((((((((((1[&rate=0.0496018256622792]:0.07145556801641564,122[&rate=0.0718234963930447]:0.07145556801641564)[&rate=0.03854649500606733]:0.4694022147171155,(14[&rate=0.03641281531366123]:0.33299707313585347,((59[&rate=0.06188767173465432]:0.1422594783136036,61[&rate=0.06639328273609549]:0.1422594783136036)[&rate=0.045608498134756044]:0.12598350610885053,131[&rate=0.081…
tree STATE_20800000 = (((((((((((((((((1[&rate=0.030801949944197347]:0.29374697075098594,122[&rate=0.019739655436233603]:0.29374697075098594)[&rate=0.01513388591087505]:0.723699782045121,((14[&rate=0.02743947860309752]:0.44175977712326125,(59[&rate=0.016018738057163234]:0.3230610344958421,61[&rate=0.023941732672762162]:0.3230610344958421)[&rate=0.04056347430185657]:0.11869874262741914)[&rate=0.01…
tree STATE_20850000 = ((((((((((((((((1[&rate=0.051501394404619434]:0.20609115065152264,122[&rate=0.043557101167419565]:0.20609115065152264)[&rate=0.03728779290058138]:0.42080724162105976,((14[&rate=0.06144494572701331]:0.23466386844764497,(59[&rate=0.035441507219710885]:0.14464366649815036,61[&rate=0.053888812649561975]:0.14464366649815036)[&rate=0.03748604011466256]:0.09002020194949462)[&rate=0…
tree STATE_20900000 = ((((((((((((((((((1[&rate=0.021572689908617465]:0.48575489710472286,122[&rate=0.018740267106463846]:0.48575489710472286)[&rate=0.03694172146424865]:0.34896093559626684,((14[&rate=0.03409016495713877]:0.25679499036693315,(59[&rate=0.025886281952227187]:0.16795075281121427,61[&rate=0.03020120881823562]:0.16795075281121427)[&rate=0.027360808517943928]:0.08884423755571888)[&rate…
tree STATE_20950000 = ((((((((((((((1[&rate=0.041024121863099734]:0.1819825535394683,122[&rate=0.02897192243182536]:0.1819825535394683)[&rate=0.06664516553021863]:0.15767180128728192,16[&rate=0.09444089663973383]:0.3396543548267502)[&rate=0.025929739341090968]:0.22935840958739662,((14[&rate=0.04239413470986575]:0.30001680207318154,(59[&rate=0.03110051569471391]:0.2505678451918998,61[&rate=0.03082…
tree STATE_21000000 = (((((((((((((((1[&rate=0.04428633682463347]:0.1606669458780365,122[&rate=0.01950052334424803]:0.1606669458780365)[&rate=0.03141615164295204]:0.4277843107163346,16[&rate=0.06394631959387873]:0.5884512565943711)[&rate=0.03586412704959022]:0.3149664218692565,((14[&rate=0.036290877069453456]:0.3484951159582519,(59[&rate=0.02905535829131803]:0.21039142835302008,61[&rate=0.0394611…
tree STATE_21050000 = ((((((((((((((1[&rate=0.04475680156331089]:0.20989484869741465,122[&rate=0.030558488101447595]:0.20989484869741465)[&rate=0.021085602209482343]:0.82241355927068,((14[&rate=0.029551255194732447]:0.45366926347005837,(59[&rate=0.020107833374430704]:0.33322836637671804,61[&rate=0.016552486469296735]:0.33322836637671804)[&rate=0.023946875231716604]:0.12044089709334033)[&rate=0.02…
tree STATE_21100000 = ((((((((((((((1[&rate=0.0340858215681368]:0.33831884159490755,122[&rate=0.0214685007417783]:0.33831884159490755)[&rate=0.020626468301820206]:0.7340420002325024,(14[&rate=0.025117066348325796]:0.6510681070414501,((59[&rate=0.017891538197936097]:0.2637784841202174,61[&rate=0.02518304802632281]:0.2637784841202174)[&rate=0.020358551693455445]:0.3365727153899758,131[&rate=0.01973…
tree STATE_21150000 = (((((((((((((((((1[&rate=0.0403625925280454]:0.09987847266137839,122[&rate=0.03833063051180104]:0.09987847266137839)[&rate=0.03373936118553837]:0.5123192829807632,(((14[&rate=0.07201705528343226]:0.17799573497223886,59[&rate=0.024095123584925444]:0.17799573497223886)[&rate=0.04949461085011884]:0.06931766027834238,61[&rate=0.03675587039306085]:0.24731339525058124)[&rate=0.023…
tree STATE_21200000 = ((((((((((((((1[&rate=0.031371213832736104]:0.2973729929586982,122[&rate=0.025217343981450056]:0.2973729929586982)[&rate=0.037802666045762594]:0.5533575389226357,((14[&rate=0.03381384794152204]:0.4578238147851355,(59[&rate=0.03189350044835186]:0.28878549290132316,61[&rate=0.017218533946425457]:0.28878549290132316)[&rate=0.026723062167309117]:0.16903832188381235)[&rate=0.0290…
tree STATE_21250000 = ((((((((((((1[&rate=0.020236772766917224]:0.27807015379800804,122[&rate=0.02597579835974326]:0.27807015379800804)[&rate=0.018615780516061504]:0.6181757106944584,(((14[&rate=0.03259654358797805]:0.4133984671665093,59[&rate=0.013029504354624685]:0.4133984671665093)[&rate=0.03089270423100265]:0.11686854320480056,61[&rate=0.016189637737656467]:0.5302670103713099)[&rate=0.0271498…
tree STATE_21300000 = (((((((((((((1[&rate=0.029416660176658248]:0.29768093157295267,122[&rate=0.025728067380765777]:0.29768093157295267)[&rate=0.030233430607079993]:0.7908698380553874,16[&rate=0.03499923041481792]:1.08855076962834)[&rate=0.02425405099807061]:0.09543126273342262,(((14[&rate=0.016915086968054875]:0.5971824194044294,59[&rate=0.023668448243262388]:0.5971824194044294)[&rate=0.0238368…
tree STATE_21350000 = (((((((((((((((((1[&rate=0.025464179349706996]:0.3704045625354872,122[&rate=0.016587608327133317]:0.3704045625354872)[&rate=0.04593411059553312]:0.3819046861556878,(((14[&rate=0.04713767575423841]:0.17859478316678903,59[&rate=0.028752609591793633]:0.17859478316678903)[&rate=0.02703199129187289]:0.06503143632510422,61[&rate=0.036372808547994046]:0.24362621949189325)[&rate=0.0…
tree STATE_21400000 = ((((((((((((((1[&rate=0.028526857099794287]:0.2265134341478094,122[&rate=0.01798039979476829]:0.2265134341478094)[&rate=0.0422809124066203]:0.3657673636875381,(((14[&rate=0.060719840152377406]:0.2249858653370384,131[&rate=0.045453284649384446]:0.2249858653370384)[&rate=0.025319294804213213]:0.07887006124686885,59[&rate=0.020999366282748712]:0.30385592658390725)[&rate=0.02270…
tree STATE_21450000 = ((((((((((((((((1[&rate=0.03137443961346823]:0.21185511166616375,122[&rate=0.030333342141881967]:0.21185511166616375)[&rate=0.054365695543335216]:0.3585410445665659,((14[&rate=0.0509495520780183]:0.3336403396944361,(59[&rate=0.044672027205117065]:0.1468004336239799,61[&rate=0.036040036695594545]:0.1468004336239799)[&rate=0.02614205997973398]:0.18683990607045622)[&rate=0.0247…
tree STATE_21500000 = (((((((((((((((1[&rate=0.026402967094304574]:0.3701792579672358,122[&rate=0.018403589736683133]:0.3701792579672358)[&rate=0.023787899782477487]:0.9238913082350191,(14[&rate=0.019643729453363817]:0.783595303308144,((59[&rate=0.02260303330185569]:0.2711053653874056,61[&rate=0.0199149946583357]:0.2711053653874056)[&rate=0.018120079530252336]:0.4511740863314396,131[&rate=0.02052…
tree STATE_21550000 = (((((((((((((((1[&rate=0.024952757223841906]:0.2947261676873216,122[&rate=0.020521261076603004]:0.2947261676873216)[&rate=0.049761989419311814]:0.3721522577516587,((14[&rate=0.0634537301011224]:0.31362720738336974,(59[&rate=0.02393303606242667]:0.12513668619976198,61[&rate=0.03210806089267518]:0.12513668619976198)[&rate=0.020099318058531688]:0.18849052118360776)[&rate=0.0392…
tree STATE_21600000 = ((((((((((((((1[&rate=0.04191687380941277]:0.18855369927599855,122[&rate=0.03339510784879981]:0.18855369927599855)[&rate=0.044500651119325635]:0.45649995664053633,((14[&rate=0.039268070422879074]:0.2909832272134073,(59[&rate=0.035442295023472646]:0.16416273886864896,61[&rate=0.02310157252188531]:0.16416273886864896)[&rate=0.03890802718293417]:0.12682048834475834)[&rate=0.039…
tree STATE_21650000 = ((((((((((((((1[&rate=0.03486975410215033]:0.1603691684816947,122[&rate=0.027837677346691583]:0.1603691684816947)[&rate=0.03620426448274006]:0.5515146364323611,((14[&rate=0.03789940685648109]:0.3332251812425081,(59[&rate=0.030303595434290183]:0.21121398690824678,61[&rate=0.030777255486387923]:0.21121398690824678)[&rate=0.02964278783404195]:0.12201119433426133)[&rate=0.025102…
tree STATE_21700000 = ((((((((((((1[&rate=0.034593218008262164]:0.37773767747994846,122[&rate=0.014089441055132323]:0.37773767747994846)[&rate=0.028198413074380042]:0.7501376796633991,(((14[&rate=0.01862230577543725]:0.7240183895312217,(59[&rate=0.023838938038663823]:0.31874436190745314,61[&rate=0.03360859074207841]:0.31874436190745314)[&rate=0.014601896319933125]:0.4052740276237685)[&rate=0.0284…
tree STATE_21750000 = (((((((((((1[&rate=0.032428270148729135]:0.5022541315445249,122[&rate=0.01244200094979379]:0.5022541315445249)[&rate=0.0327200592507993]:0.3269930017840983,16[&rate=0.035448946380065634]:0.8292471333286232)[&rate=0.07363397832075674]:0.2223837205534912,((14[&rate=0.0307758471881649]:0.5003880828084215,((59[&rate=0.025018918088182376]:0.23852756823176766,61[&rate=0.0288984477…
tree STATE_21800000 = (((((((((((((1[&rate=0.020979616053286253]:0.3447112853652061,122[&rate=0.015314100486804382]:0.3447112853652061)[&rate=0.01858543286671308]:0.974159733222137,((14[&rate=0.022819641955473258]:0.7179709879039282,(59[&rate=0.01702776438885217]:0.45210217822042525,61[&rate=0.01711630782945122]:0.45210217822042525)[&rate=0.014947852535092789]:0.26586880968350296)[&rate=0.0141056…
tree STATE_21850000 = ((((((((((((((1[&rate=0.024297905956118332]:0.19204448858132,122[&rate=0.03756699616913217]:0.19204448858132)[&rate=0.03277741512743441]:0.4739487312364991,16[&rate=0.04847325308360519]:0.6659932198178191)[&rate=0.038269208512527506]:0.09600981995415969,((14[&rate=0.03786596958369867]:0.35975803475546403,(59[&rate=0.023604392740200816]:0.25791402431420984,61[&rate=0.03553367…
tree STATE_21900000 = ((((((((((((((((1[&rate=0.04383840092365105]:0.1268087418510686,122[&rate=0.03195487772782087]:0.1268087418510686)[&rate=0.032455505178905504]:0.7205936063566942,((14[&rate=0.03915168279667688]:0.45196941223164233,131[&rate=0.0401675494245033]:0.45196941223164233)[&rate=0.03135367437920681]:0.016954021508669426,(59[&rate=0.03125327793089101]:0.26780261679920087,61[&rate=0.03…
tree STATE_21950000 = ((((((((((((((1[&rate=0.037621727673960575]:0.2103160506384347,122[&rate=0.029435058396639333]:0.2103160506384347)[&rate=0.045882170048280234]:0.4835507139498253,((14[&rate=0.05575769881428767]:0.239607456084396,(59[&rate=0.04086752070929839]:0.20183974027352866,61[&rate=0.031320199909785906]:0.20183974027352866)[&rate=0.04164021419768616]:0.037767715810867325)[&rate=0.02644…
tree STATE_22000000 = (((((((((((((((1[&rate=0.032563694841650684]:0.2546178835548161,122[&rate=0.022621607405041794]:0.2546178835548161)[&rate=0.03606814949319699]:0.4557538906498801,((14[&rate=0.058963854533496354]:0.22847365253072366,131[&rate=0.054395924630126206]:0.22847365253072366)[&rate=0.06852617567205946]:0.014657211639028667,(59[&rate=0.04196060135868154]:0.10514164950870918,61[&rate=0…
tree STATE_22050000 = ((((((((((((((1[&rate=0.02777590310916617]:0.25284595113278757,122[&rate=0.030246241110734037]:0.25284595113278757)[&rate=0.05240773866787499]:0.47022881139374956,((14[&rate=0.04666270774039802]:0.26246930230190324,(59[&rate=0.025212318840863168]:0.21285107324632524,61[&rate=0.043081649476827036]:0.21285107324632524)[&rate=0.04621354712303556]:0.049618229055578)[&rate=0.0524…
tree STATE_22100000 = (((((((((((((((1[&rate=0.04917123846498599]:0.1190143940955612,122[&rate=0.05340720379049575]:0.1190143940955612)[&rate=0.03831055984768812]:0.37190113061207397,(((14[&rate=0.060543593357547096]:0.14734448970137437,59[&rate=0.03648423028337287]:0.14734448970137437)[&rate=0.02841812528353989]:0.060209435540811845,61[&rate=0.03168183427611714]:0.20755392524218622)[&rate=0.0527…
tree STATE_22150000 = ((((((((((((((((1[&rate=0.028878425324784737]:0.2782990281275139,122[&rate=0.018975133104181346]:0.2782990281275139)[&rate=0.026591975587855112]:0.6403416634114818,(((14[&rate=0.04847181052847503]:0.18680274742291156,59[&rate=0.031411869783073296]:0.18680274742291156)[&rate=0.0407701491410416]:0.11702420160772573,61[&rate=0.027680459464741153]:0.3038269490306373)[&rate=0.038…
tree STATE_22200000 = ((((((((((((((1[&rate=0.033879035644150395]:0.29103496226529774,122[&rate=0.02093342012840037]:0.29103496226529774)[&rate=0.045094777443051536]:0.39357720999930285,(((14[&rate=0.04731140456573285]:0.18510247150234965,59[&rate=0.04862816916336303]:0.18510247150234965)[&rate=0.03278404779296172]:0.039966563226898205,61[&rate=0.05569104835492682]:0.22506903472924786)[&rate=0.01…
tree STATE_22250000 = ((((((((((((((1[&rate=0.07505682423374312]:0.09867117566604368,122[&rate=0.02102274840043971]:0.09867117566604368)[&rate=0.03126213903010801]:0.7076858734420014,16[&rate=0.02904028753224613]:0.8063570491080451)[&rate=0.030989376676316977]:0.07079705322493379,((14[&rate=0.04514918105484144]:0.31961345303177296,(59[&rate=0.032615026056792056]:0.2537664679183982,61[&rate=0.0291…
tree STATE_22300000 = (((((((((((((1[&rate=0.0756602280220569]:0.13082815104362597,122[&rate=0.027803862774145757]:0.13082815104362597)[&rate=0.026012255208833157]:0.4341476547967611,((14[&rate=0.03684605020795915]:0.36058300115322806,(59[&rate=0.029787928718235122]:0.27712231444268975,61[&rate=0.032742171975756434]:0.27712231444268975)[&rate=0.037617845870515414]:0.0834606867105383)[&rate=0.0230…
tree STATE_22350000 = ((((((((((((((((1[&rate=0.015421441478946014]:0.5050119437510654,122[&rate=0.02355759250911036]:0.5050119437510654)[&rate=0.014759656859839437]:0.9142248806534452,((14[&rate=0.02355759250911036]:0.5512570561387184,(59[&rate=0.030880132815753393]:0.2664762690850712,61[&rate=0.022007067595373898]:0.2664762690850712)[&rate=0.019745021061004682]:0.28478078705364723)[&rate=0.0202…
tree STATE_22400000 = (((((((((((((((1[&rate=0.03683430744157878]:0.21413990217823703,122[&rate=0.01636798928582247]:0.21413990217823703)[&rate=0.02316095479766103]:0.7790482426271066,((14[&rate=0.0409991634129887]:0.2950980519175099,(59[&rate=0.023582317069756845]:0.2728734920109618,61[&rate=0.025040323549547813]:0.2728734920109618)[&rate=0.012343848882234065]:0.02222455990654809)[&rate=0.014971…
tree STATE_22450000 = ((((((((((((((((1[&rate=0.04078386425086502]:0.23433545824685417,122[&rate=0.01251880237275181]:0.23433545824685417)[&rate=0.02857709170869269]:0.4560779139208133,((14[&rate=0.029225599083232953]:0.42517897372136165,(59[&rate=0.018608557647484862]:0.282153592675711,61[&rate=0.03435992780369149]:0.282153592675711)[&rate=0.03367816308139208]:0.14302538104565066)[&rate=0.026690…
tree STATE_22500000 = ((((((((((((((1[&rate=0.06035935038623158]:0.18017443361165988,122[&rate=0.023769602335759664]:0.18017443361165988)[&rate=0.041337727114158486]:0.45713503160924696,(((14[&rate=0.09051585645886816]:0.16210330808460263,59[&rate=0.04503212102990282]:0.16210330808460263)[&rate=0.0364926936565265]:0.06666161655643324,61[&rate=0.036640994964657406]:0.22876492464103587)[&rate=0.052…
tree STATE_22550000 = ((((((((((((1[&rate=0.0323234498660712]:0.24498319910208496,122[&rate=0.024414989330376245]:0.24498319910208496)[&rate=0.02760457547724456]:0.5787043443847307,(((14[&rate=0.03932631611214293]:0.24002850903240205,59[&rate=0.03136458820079527]:0.24002850903240205)[&rate=0.03299874683425138]:0.1842532938883463,61[&rate=0.02651411609728428]:0.42428180292074835)[&rate=0.030789062…
tree STATE_22600000 = ((((((((((((((1[&rate=0.03441691879602406]:0.1945502551660359,122[&rate=0.020470187629712894]:0.1945502551660359)[&rate=0.03976136045045638]:0.4364560272964753,((14[&rate=0.044282345394024904]:0.2366165438645637,131[&rate=0.037341685971838845]:0.2366165438645637)[&rate=0.037341685971838845]:0.029998490077316586,(59[&rate=0.04592398466960141]:0.15977472555308989,61[&rate=0.02…
tree STATE_22650000 = (((((((((((((((1[&rate=0.02834821819551866]:0.35621298287682485,122[&rate=0.017912386734954683]:0.35621298287682485)[&rate=0.02193262622301206]:0.7440946117021725,((14[&rate=0.03115421916108393]:0.5527655970673022,(59[&rate=0.017709514026108417]:0.36657819683411264,61[&rate=0.03081815948978999]:0.36657819683411264)[&rate=0.012894228643762318]:0.18618740023318958)[&rate=0.022…
tree STATE_22700000 = (((((((((((((((((1[&rate=0.02958316383132897]:0.24553687944467698,122[&rate=0.016558270045072272]:0.24553687944467698)[&rate=0.021711064767328713]:0.6285335718118533,((14[&rate=0.02509306426978086]:0.3865895634234431,(59[&rate=0.021384454816820053]:0.24011235748659693,61[&rate=0.02768763713552471]:0.24011235748659693)[&rate=0.02509306426978086]:0.14647720593684616)[&rate=0.0…
tree STATE_22750000 = (((((((((((((((1[&rate=0.027733018542525818]:0.21297648185556073,122[&rate=0.019527889295806834]:0.21297648185556073)[&rate=0.045265428961792316]:0.502069958587129,((14[&rate=0.026176724359384836]:0.36882355964374625,(59[&rate=0.025481390429711825]:0.23938052782610608,61[&rate=0.030871645134097292]:0.23938052782610608)[&rate=0.015189408566866467]:0.12944303181764016)[&rate=0…
tree STATE_22800000 = (((((((((((1[&rate=0.04719394457312553]:0.12031616618674795,122[&rate=0.02641858334860323]:0.12031616618674795)[&rate=0.029665948018997537]:0.5491379982739357,((14[&rate=0.03175714150986401]:0.34818952904281314,(59[&rate=0.021306000926154343]:0.26785693450645764,61[&rate=0.03335743013640356]:0.26785693450645764)[&rate=0.0389436014533669]:0.0803325945363555)[&rate=0.032195847…
tree STATE_22850000 = (((((((((((((1[&rate=0.02843762596272026]:0.30187570409629244,122[&rate=0.017432596426574392]:0.30187570409629244)[&rate=0.04196566215060452]:0.3462967193613728,((14[&rate=0.04118922539429518]:0.3163291371716269,(59[&rate=0.03794046999157386]:0.20806008672876738,61[&rate=0.02782292274211889]:0.20806008672876738)[&rate=0.055027444275203063]:0.10826905044285953)[&rate=0.029241…
tree STATE_22900000 = (((((((((((((1[&rate=0.039801252266436084]:0.19795293180697748,122[&rate=0.02963876571331935]:0.19795293180697748)[&rate=0.02273755386885759]:0.7957018430519841,(((14[&rate=0.027229698358480835]:0.4358345454719213,59[&rate=0.018263333728105232]:0.4358345454719213)[&rate=0.031191351628044192]:0.08693816517178371,61[&rate=0.018850794824024783]:0.522772710643705)[&rate=0.025144…
tree STATE_22950000 = (((((((((((((((1[&rate=0.040503011499801865]:0.18163250133368475,122[&rate=0.03686062317123303]:0.18163250133368475)[&rate=0.05381304201871058]:0.3489092787213091,((14[&rate=0.0585109005479154]:0.2205637527046839,(59[&rate=0.0349655891508238]:0.1145798795248009,61[&rate=0.0705350130052894]:0.1145798795248009)[&rate=0.04662256363268201]:0.10598387317988299)[&rate=0.0457005153…
tree STATE_23000000 = (((((((((((((((1[&rate=0.03894677287884329]:0.16311945477675846,122[&rate=0.029176602216666455]:0.16311945477675846)[&rate=0.023882666429748768]:0.6662770959405352,(((14[&rate=0.060265808455169136]:0.27258888359126193,59[&rate=0.034715065553050296]:0.27258888359126193)[&rate=0.02418176284966814]:0.10640701913499284,61[&rate=0.025746766940634203]:0.3789959027262548)[&rate=0.0…
tree STATE_23050000 = ((((((((((((((1[&rate=0.07668336947651838]:0.0875194119869257,122[&rate=0.04074118366881965]:0.0875194119869257)[&rate=0.06895928888910373]:0.31871684543115497,(((14[&rate=0.13323488223239546]:0.14053146661295857,59[&rate=0.04091669739014824]:0.14053146661295857)[&rate=0.0807131100937498]:0.07787882301321092,61[&rate=0.042486453535640165]:0.21841028962616948)[&rate=0.0409166…
tree STATE_23100000 = ((((((((((((((1[&rate=0.028103162201047433]:0.15437331674292748,122[&rate=0.038151001232587765]:0.15437331674292748)[&rate=0.04252894839746453]:0.7003343140247711,(((14[&rate=0.06535551138662196]:0.26134120812064465,59[&rate=0.024449400096129087]:0.26134120812064465)[&rate=0.04344778694655951]:0.027870747364305615,61[&rate=0.025934637416473925]:0.28921195548495027)[&rate=0.0…
tree STATE_23150000 = (((((((((((((((1[&rate=0.020876567624308836]:0.3670224071685271,122[&rate=0.012173105629693759]:0.3670224071685271)[&rate=0.03006338430564424]:0.6052295325739417,(((14[&rate=0.024310690141536518]:0.32468106473967634,59[&rate=0.016033957764556052]:0.32468106473967634)[&rate=0.01896989249538322]:0.09431945475561049,61[&rate=0.011275786731550266]:0.4190005194952868)[&rate=0.021…
tree STATE_23200000 = ((((((((((((((((((1[&rate=0.023444386152613746]:0.3324377672962845,122[&rate=0.019754020633001343]:0.3324377672962845)[&rate=0.019876184773314105]:0.9828675427076558,(((14[&rate=0.025953442403713063]:0.23823757870673232,59[&rate=0.021324341899305873]:0.23823757870673232)[&rate=0.018575591636885196]:0.25803415665858553,61[&rate=0.026158435644643076]:0.4962717353653178)[&rate=…
tree STATE_23250000 = ((((((((((((((1[&rate=0.049279237235293274]:0.146122041490733,122[&rate=0.028026785699447106]:0.146122041490733)[&rate=0.03809331013452929]:0.6766506347108439,(((14[&rate=0.04349311602989746]:0.5039767642526903,59[&rate=0.02291849632972142]:0.5039767642526903)[&rate=0.025333219021875946]:0.04954002397824675,61[&rate=0.015592153300246001]:0.5535167882309371)[&rate=0.027387578…
tree STATE_23300000 = (((((((((((((((((1[&rate=0.04284670260848407]:0.18217737359743089,122[&rate=0.04487048923863793]:0.18217737359743089)[&rate=0.028125613202943052]:0.7211128632728159,((14[&rate=0.03103735617367375]:0.2862032941575589,(59[&rate=0.03250431792323671]:0.22314546978235472,61[&rate=0.024158556264132734]:0.22314546978235472)[&rate=0.027236006162331138]:0.06305782437520419)[&rate=0.0…
tree STATE_23350000 = ((((((((((((((((1[&rate=0.028444366167983015]:0.22783452722727618,122[&rate=0.023614749077618954]:0.22783452722727618)[&rate=0.03754227237585003]:0.6163142662649391,(14[&rate=0.035133463832644964]:0.3912862715207213,((59[&rate=0.03591458743424411]:0.18856900942397098,61[&rate=0.03680824745436104]:0.18856900942397098)[&rate=0.02504690050077902]:0.1964858272012202,131[&rate=0.…
tree STATE_23400000 = (((((((((((((1[&rate=0.02043874941878112]:0.30968174542318183,122[&rate=0.018343965595344847]:0.30968174542318183)[&rate=0.03781786340170162]:0.8281111410247498,((14[&rate=0.02397711071316561]:0.5071844348467641,(59[&rate=0.027268821324206625]:0.315052853943837,61[&rate=0.021809720442030337]:0.315052853943837)[&rate=0.025857768732919926]:0.19213158090292715)[&rate=0.02256643…
tree STATE_23450000 = ((((((((((((((((1[&rate=0.02087551460910953]:0.2973959935151273,122[&rate=0.013844450991409393]:0.2973959935151273)[&rate=0.032161508236927164]:0.6871919755851639,((14[&rate=0.02817457627945745]:0.42313396020921634,(59[&rate=0.025908128823313507]:0.28537556801491226,61[&rate=0.024561182367072828]:0.28537556801491226)[&rate=0.025366151838995255]:0.13775839219430408)[&rate=0.0…
tree STATE_23500000 = (((((((((((((((1[&rate=0.0296762142055445]:0.2743875405239159,122[&rate=0.018488520072527784]:0.2743875405239159)[&rate=0.02526856366180808]:0.9284696064703987,((14[&rate=0.05637996519210286]:0.3406718414481445,(59[&rate=0.014164342044378216]:0.30716312367217247,61[&rate=0.045138230512882536]:0.30716312367217247)[&rate=0.05437947660729632]:0.03350871777597203)[&rate=0.009563…
tree STATE_23550000 = ((((((((((((((((1[&rate=0.0202596976450407]:0.29163951966068025,122[&rate=0.014142601182555607]:0.29163951966068025)[&rate=0.023478299725904293]:0.6078438533119034,16[&rate=0.03485471913739549]:0.8994833729725836)[&rate=0.02230318548690598]:0.2876209913483928,((14[&rate=0.03579228289528712]:0.38597163116387706,(59[&rate=0.029120119974951175]:0.3585338104386407,61[&rate=0.033…
tree STATE_23600000 = ((((((((((((((((((1[&rate=0.05376902079077446]:0.23639162438999942,122[&rate=0.020606330830824013]:0.23639162438999942)[&rate=0.03107432976891844]:0.43426760415717514,((14[&rate=0.043360766232209184]:0.3414201205542545,(59[&rate=0.029765728677942156]:0.18761951606648242,61[&rate=0.029765728677942156]:0.18761951606648242)[&rate=0.02262775844688314]:0.1538006044877721)[&rate=0…
tree STATE_23650000 = (((((((((((((((1[&rate=0.030672235971327268]:0.2065786816315042,122[&rate=0.015459194840952921]:0.2065786816315042)[&rate=0.04563353224212464]:0.6400800355331442,((14[&rate=0.04478077784191874]:0.3440243516640338,(59[&rate=0.02032449129672826]:0.22081453507951562,61[&rate=0.04134452889201594]:0.22081453507951562)[&rate=0.029840273188381054]:0.12320981658451816)[&rate=0.03424…
tree STATE_23700000 = (((((((((((((((1[&rate=0.07644966418523004]:0.1766918332275831,122[&rate=0.02925985003565752]:0.1766918332275831)[&rate=0.0495973308318262]:0.3437849775264603,16[&rate=0.06540245045655962]:0.5204768107540434)[&rate=0.04006163635265934]:0.18096386364681172,((14[&rate=0.08204080948865429]:0.24159843491085414,131[&rate=0.04263677954772124]:0.24159843491085414)[&rate=0.051133940…
tree STATE_23750000 = (((((((((((((((1[&rate=0.06666020325973918]:0.127896898031016,122[&rate=0.039749702197139664]:0.127896898031016)[&rate=0.05523558862990248]:0.3989903609231652,16[&rate=0.07306648607368076]:0.5268872589541812)[&rate=0.040763706371989256]:0.06731378886898998,((14[&rate=0.06666020325973918]:0.15751847722755558,(59[&rate=0.03332072796343043]:0.11777792881695995,61[&rate=0.067604…
tree STATE_23800000 = ((((((((((((((1[&rate=0.0491244219894153]:0.19152750096221655,122[&rate=0.0491244219894153]:0.19152750096221655)[&rate=0.04314927850029703]:0.3281405072516697,((14[&rate=0.07073752496255954]:0.20022873012071007,131[&rate=0.04623115129902685]:0.20022873012071007)[&rate=0.055125553164269814]:0.05861204168430756,(59[&rate=0.03305794095260472]:0.2324594269731238,61[&rate=0.02338…
tree STATE_23850000 = ((((((((((((((1[&rate=0.05113126760390812]:0.15803262441718433,122[&rate=0.03195241166697272]:0.15803262441718433)[&rate=0.05245217335248413]:0.2941998735797162,((14[&rate=0.06332152156782664]:0.17320512715797592,(59[&rate=0.02415890568515367]:0.11490713617180932,61[&rate=0.08184797184163622]:0.11490713617180932)[&rate=0.04719268664823365]:0.0582979909861666)[&rate=0.0483591…
tree STATE_23900000 = ((((((((((((((((((1[&rate=0.0287748018938936]:0.17709962309455438,122[&rate=0.02712880798340249]:0.17709962309455438)[&rate=0.026536548374909947]:0.6928946688321473,((14[&rate=0.0427996612067601]:0.3666139447486448,(59[&rate=0.023604491958479818]:0.22060842102638073,61[&rate=0.024094482809553508]:0.22060842102638073)[&rate=0.02939055262606869]:0.14600552372226405)[&rate=0.01…
tree STATE_23950000 = ((((((((((((((((1[&rate=0.04440411126553019]:0.1739079629492706,122[&rate=0.02187138172023079]:0.1739079629492706)[&rate=0.023563091580469233]:0.816936690745267,((14[&rate=0.02826393395229162]:0.42752057085107065,(59[&rate=0.02439321118193298]:0.3498125248170281,61[&rate=0.03779278232191303]:0.3498125248170281)[&rate=0.03044133340090809]:0.07770804603404252)[&rate=0.04999269…
tree STATE_24000000 = (((((((((((((((1[&rate=0.030840975513455132]:0.16722920355458512,122[&rate=0.02114137437269816]:0.16722920355458512)[&rate=0.027339286063080462]:0.43064778813700055,16[&rate=0.0570307674948572]:0.5978769916915857)[&rate=0.03323626643660379]:0.2156400677894259,((14[&rate=0.03481836110803405]:0.29050072207192235,131[&rate=0.03323626643660379]:0.29050072207192235)[&rate=0.02968…
tree STATE_24050000 = ((((((((((((1[&rate=0.0438547905631657]:0.18737981188050876,122[&rate=0.035937988901173994]:0.18737981188050876)[&rate=0.05623375432538695]:0.34110740433588027,(((14[&rate=0.07571282990694252]:0.2051539405684364,61[&rate=0.05144400671515889]:0.2051539405684364)[&rate=0.04432392973743877]:0.08295261978617319,59[&rate=0.032382205907615966]:0.2881065603546096)[&rate=0.041774004…
tree STATE_24100000 = ((((((((((((((1[&rate=0.07533523465527615]:0.1756556397191076,122[&rate=0.03167180911428251]:0.1756556397191076)[&rate=0.033524167702236374]:0.6445838196639335,(((14[&rate=0.03329006101743534]:0.22997588220783918,61[&rate=0.024507757391163783]:0.22997588220783918)[&rate=0.03967921223725678]:0.006704095028955026,59[&rate=0.03305686516866878]:0.2366799772367942)[&rate=0.028323…
tree STATE_24150000 = (((((((((((((((1[&rate=0.049013338933921215]:0.14949247265221022,122[&rate=0.03327320588304053]:0.14949247265221022)[&rate=0.03539208241243303]:0.6200526246624545,16[&rate=0.0407711209537463]:0.7695450973146647)[&rate=0.02188584981522341]:0.23718040417269481,((14[&rate=0.04146133782549236]:0.3634734121027738,(59[&rate=0.020194463510221087]:0.2610683053446265,61[&rate=0.03906…
tree STATE_24200000 = (((((((((((((((1[&rate=0.048982227516523084]:0.1517210942586851,122[&rate=0.03331450825190522]:0.1517210942586851)[&rate=0.028171851458517704]:0.6850626201683728,((14[&rate=0.05959547294976486]:0.2241393350018608,59[&rate=0.03141645178276427]:0.2241393350018608)[&rate=0.04472208575105047]:0.15594147784759918,(61[&rate=0.013450965080913322]:0.3307296254157343,131[&rate=0.0520…
tree STATE_24250000 = (((((((((((((((1[&rate=0.02063613076246631]:0.38071073899242086,122[&rate=0.01995975378208484]:0.38071073899242086)[&rate=0.0298061357615206]:0.6181885050811635,((14[&rate=0.028074566939956056]:0.5397001447119691,(59[&rate=0.01681270197407226]:0.3716865113318612,61[&rate=0.020208305164623394]:0.3716865113318612)[&rate=0.013517902769938193]:0.16801363338010794)[&rate=0.029921…
tree STATE_24300000 = ((((((((((((((1[&rate=0.08751947764346706]:0.11938725248468046,122[&rate=0.0407445084206812]:0.11938725248468046)[&rate=0.027039950466366203]:0.6027727375021159,(((14[&rate=0.05241130150491686]:0.2451371085404934,59[&rate=0.021701130779681825]:0.2451371085404934)[&rate=0.022981648756515306]:0.14663016276120047,131[&rate=0.040936012401501125]:0.39176727130169386)[&rate=0.0398…
tree STATE_24350000 = ((((((((((((((((((1[&rate=0.06314633665645401]:0.09827319872373068,122[&rate=0.028780764700889735]:0.09827319872373068)[&rate=0.03856668889060927]:0.5346415131234646,(((14[&rate=0.05111343313511722]:0.20456500954699502,59[&rate=0.028289587306549416]:0.20456500954699502)[&rate=0.02679786920668909]:0.1454445303890886,61[&rate=0.03057867967820688]:0.35000953993608364)[&rate=0.0…
tree STATE_24400000 = (((((((((((((((1[&rate=0.021600587498993507]:0.23391631271560087,122[&rate=0.012080196145846772]:0.23391631271560087)[&rate=0.011857022481244131]:1.6462564062779448,((14[&rate=0.016665330955251217]:0.9235110731964675,(59[&rate=0.011007230043959173]:0.5171689888516912,61[&rate=0.02016803910849977]:0.5171689888516912)[&rate=0.009973183388935205]:0.40634208434477637)[&rate=0.01…
tree STATE_24450000 = ((((((((((((((1[&rate=0.034309767331249644]:0.2173219616815887,122[&rate=0.03001955584590963]:0.2173219616815887)[&rate=0.018165888044398292]:0.9159734664701755,((14[&rate=0.043551323260427675]:0.4080483196039494,(59[&rate=0.02489873308236294]:0.13806902025216886,61[&rate=0.035441883429091325]:0.13806902025216886)[&rate=0.01971830089193317]:0.26997929935178056)[&rate=0.01935…
tree STATE_24500000 = (((((((((((((((1[&rate=0.07397864820706472]:0.13266823728632088,122[&rate=0.030471587385109026]:0.13266823728632088)[&rate=0.048744374043288206]:0.47635704777361604,16[&rate=0.061616594857757154]:0.6090252850599369)[&rate=0.031134765066629728]:0.1055023683055839,(((14[&rate=0.042003362482720345]:0.2035537375263502,59[&rate=0.03639952193089545]:0.2035537375263502)[&rate=0.033…
tree STATE_24550000 = (((((((((((((((1[&rate=0.06298888383527088]:0.11418486582336251,122[&rate=0.048566800282194886]:0.11418486582336251)[&rate=0.046556363847234716]:0.4874425042662087,(((14[&rate=0.06156397002647406]:0.26785667457037216,59[&rate=0.03470954609892805]:0.26785667457037216)[&rate=0.026734832170971053]:0.09242317462677285,61[&rate=0.033417847212548854]:0.360279849197145)[&rate=0.064…
tree STATE_24600000 = ((((((((((((((((1[&rate=0.024532215449227894]:0.26159809971323744,122[&rate=0.017594220488736777]:0.26159809971323744)[&rate=0.021607259523020814]:0.7217563725734069,(((14[&rate=0.07143515127234633]:0.2447620451379461,61[&rate=0.03483278128281376]:0.2447620451379461)[&rate=0.02798739022000523]:0.004182916473445597,59[&rate=0.03304227323488599]:0.2489449616113917)[&rate=0.024…
tree STATE_24650000 = (((((((((((((((((1[&rate=0.05254152680232691]:0.11267565782389243,122[&rate=0.037571346426099564]:0.11267565782389243)[&rate=0.045485125154104224]:0.4749589842641513,((14[&rate=0.05021033733098052]:0.24638574457075918,(59[&rate=0.02704870654062958]:0.17330016662003206,61[&rate=0.04044564358348737]:0.17330016662003206)[&rate=0.04824293679200093]:0.07308557795072712)[&rate=0.0…
tree STATE_24700000 = (((((((((((((((((1[&rate=0.02934509517741291]:0.18509740039862993,122[&rate=0.017405767713691733]:0.18509740039862993)[&rate=0.02365234526328951]:0.7631280037312012,(((14[&rate=0.0315029964736554]:0.26482008737954815,59[&rate=0.026419634907748436]:0.26482008737954815)[&rate=0.027095052034165835]:0.2214685294499964,61[&rate=0.019766309855914422]:0.48628861682954455)[&rate=0.0…
tree STATE_24750000 = ((((((((((((((((1[&rate=0.06241917598332105]:0.12050364422461693,122[&rate=0.05096239200676683]:0.12050364422461693)[&rate=0.04881942678832263]:0.34664579898637904,((14[&rate=0.06627869761554246]:0.18130100128157717,(59[&rate=0.05125494502715869]:0.0844238872138104,61[&rate=0.05943425377090474]:0.0844238872138104)[&rate=0.02921217248445705]:0.09687711406776676)[&rate=0.03546…
tree STATE_24800000 = (((((((((((((((((1[&rate=0.029411008214539062]:0.2521838222281067,122[&rate=0.02363569439291012]:0.2521838222281067)[&rate=0.039421874110206916]:0.49175040234432715,(((14[&rate=0.05057707799689145]:0.16396955034561958,59[&rate=0.02495719672432489]:0.16396955034561958)[&rate=0.033991912979420884]:0.21247748141279585,131[&rate=0.042461765476400605]:0.37644703175841543)[&rate=0…
tree STATE_24850000 = ((((((((((((((1[&rate=0.07510282893176018]:0.09016321605113305,122[&rate=0.039636610071082726]:0.09016321605113305)[&rate=0.07328484749684801]:0.31004848859261597,((14[&rate=0.04544503653462204]:0.2162541382925281,59[&rate=0.053223981233960604]:0.2162541382925281)[&rate=0.05385026137251176]:0.02787172754110681,(61[&rate=0.06517866200663609]:0.16260264646638367,131[&rate=0.07…
tree STATE_24900000 = (((((((((((((((1[&rate=0.03115560078341031]:0.24496959700716717,122[&rate=0.016398677431021472]:0.24496959700716717)[&rate=0.025007441423784228]:0.6249609138541128,((14[&rate=0.05128314691659852]:0.2540575725701314,(59[&rate=0.02622019430192041]:0.18611679657537394,61[&rate=0.05128314691659852]:0.18611679657537394)[&rate=0.04059692427343687]:0.06794077599475745)[&rate=0.0250…
tree STATE_24950000 = (((((((((((((((1[&rate=0.05811928988366308]:0.1463279587753757,122[&rate=0.04709217369547397]:0.1463279587753757)[&rate=0.04811738654436195]:0.3395898728277738,((14[&rate=0.06677155888092705]:0.219851651752179,(59[&rate=0.06772803309396529]:0.1515258874148648,61[&rate=0.04853732346860895]:0.1515258874148648)[&rate=0.04132523086830093]:0.06832576433731419)[&rate=0.02808337764…
tree STATE_25000000 = ((((((((((((((((1[&rate=0.02989401252712373]:0.31207990144836834,122[&rate=0.016515311824037676]:0.31207990144836834)[&rate=0.02866153269104663]:0.7347935869640927,((14[&rate=0.0495869434382698]:0.25589229721084206,(59[&rate=0.02605315950002427]:0.15724437931264626,61[&rate=0.023950689883345554]:0.15724437931264626)[&rate=0.02355111260129598]:0.0986479178981958)[&rate=0.0270…
tree STATE_25050000 = (((((((((((((((1[&rate=0.05353968485238498]:0.15927830995843306,122[&rate=0.030185333202780638]:0.15927830995843306)[&rate=0.030960329448092357]:0.6944802997285946,((14[&rate=0.06017833729476929]:0.38527231418098734,(59[&rate=0.0351808285455187]:0.2162701175659213,61[&rate=0.043311980267419704]:0.2162701175659213)[&rate=0.05353968485238498]:0.16900219661506605)[&rate=0.02416…
tree STATE_25100000 = (((((((((((((((((1[&rate=0.025336810078598667]:0.29858068292742024,122[&rate=0.013955915661779946]:0.29858068292742024)[&rate=0.02605764878039007]:0.8769482728219788,((14[&rate=0.037130675186863644]:0.4783298613286983,(59[&rate=0.019376069521460922]:0.3521238606752987,61[&rate=0.02380739166138992]:0.3521238606752987)[&rate=0.01769847596917524]:0.1262060006533996)[&rate=0.023…
tree STATE_25150000 = ((((((((((((((((((((1[&rate=0.03991252129921763]:0.26979057270051654,122[&rate=0.0274878151422683]:0.26979057270051654)[&rate=0.02351967355231897]:0.6360540795893364,(14[&rate=0.020543056437672257]:0.6050100127361904,((59[&rate=0.02987749125307495]:0.29498147696599086,61[&rate=0.04175784180019588]:0.29498147696599086)[&rate=0.017637832314610108]:0.17427908631154015,131[&rate…
tree STATE_25200000 = (((((((((((((((1[&rate=0.032981206711748964]:0.3673961220171914,122[&rate=0.013897244819212638]:0.3673961220171914)[&rate=0.0275108344225555]:0.7005392066242412,((14[&rate=0.030204188168033372]:0.555850401931479,59[&rate=0.01871167056685906]:0.555850401931479)[&rate=0.017265022524585668]:1.4873422316608043E-4,(61[&rate=0.020943385431078265]:0.50025442973553,131[&rate=0.03109…
tree STATE_25250000 = (((((((((((((((((1[&rate=0.02176310512767373]:0.42659392310930744,122[&rate=0.021197306477339656]:0.42659392310930744)[&rate=0.018598586941463824]:0.7805823457490286,(((14[&rate=0.02531957952397681]:0.38511635762195917,59[&rate=0.022654840681240657]:0.38511635762195917)[&rate=0.02031793601566609]:0.11929803268624639,61[&rate=0.021424978435647998]:0.5044143903082056)[&rate=0.…
tree STATE_25300000 = (((((((((((((((((1[&rate=0.04204895669241952]:0.21829654535136583,122[&rate=0.03099304516288944]:0.21829654535136583)[&rate=0.033751942491382844]:0.4937052402823104,((14[&rate=0.040098687940154205]:0.31604927715630765,(59[&rate=0.03136090929378754]:0.22192666467357977,61[&rate=0.04348333674500346]:0.22192666467357977)[&rate=0.03270234213153554]:0.09412261248272788)[&rate=0.0…
tree STATE_25350000 = ((((((((((((((1[&rate=0.022975875939840535]:0.183320907200861,122[&rate=0.03889301206787881]:0.183320907200861)[&rate=0.026023042537985777]:0.5804157403797834,((14[&rate=0.06008214061419432]:0.29520893163857337,(59[&rate=0.032972470814656825]:0.22827658242979948,61[&rate=0.03159398057011146]:0.22827658242979948)[&rate=0.025917504784990664]:0.06693234920877389)[&rate=0.029865…
tree STATE_25400000 = (((((((((((((((1[&rate=0.03213533332983624]:0.20825309051992663,122[&rate=0.028854600640742082]:0.20825309051992663)[&rate=0.0240528451325964]:0.5806588970763993,((14[&rate=0.034944179532985016]:0.2880517727834227,(59[&rate=0.018175724896534854]:0.2577141810931362,61[&rate=0.031323022525852146]:0.2577141810931362)[&rate=0.03751673582455642]:0.03033759169028649)[&rate=0.02247…
tree STATE_25450000 = ((((((((((((((((1[&rate=0.0511256680942799]:0.1881998834918228,122[&rate=0.016517796238964433]:0.1881998834918228)[&rate=0.02806041588303687]:0.5208700926982263,16[&rate=0.04656454685376653]:0.7090699761900491)[&rate=0.04303876301496162]:0.23180306557905928,(((14[&rate=0.048479481613279925]:0.2855335272182794,59[&rate=0.015103198853049877]:0.2855335272182794)[&rate=0.0382723…
tree STATE_25500000 = ((((((((((((((((1[&rate=0.07249654724972132]:0.12426603624348571,122[&rate=0.03861303027220388]:0.12426603624348571)[&rate=0.03242266747851874]:0.6281408328681726,(((14[&rate=0.06073916939435422]:0.13650384997744167,59[&rate=0.03339405953388148]:0.13650384997744167)[&rate=0.03781103484543108]:0.0668740823467022,61[&rate=0.03440815020808463]:0.20337793232414386)[&rate=0.01288…
tree STATE_25550000 = ((((((((((((((((1[&rate=0.026050215063591002]:0.4809349423265823,122[&rate=0.013468313327639727]:0.4809349423265823)[&rate=0.03951370432752205]:0.5071635728688005,((14[&rate=0.03519520615927226]:0.5368699008963674,(59[&rate=0.022409243951223925]:0.2883643852306763,61[&rate=0.025253478797181084]:0.2883643852306763)[&rate=0.01978563497232836]:0.24850551566569112)[&rate=0.02280…
tree STATE_25600000 = (((((((((((((((((1[&rate=0.01902310960769967]:0.3063240842508132,122[&rate=0.0250849455293441]:0.3063240842508132)[&rate=0.024894854599148725]:0.7336751696226502,((14[&rate=0.04004303177701487]:0.3466903720195339,(59[&rate=0.0200602186454827]:0.3324892462884403,61[&rate=0.017203661385348318]:0.3324892462884403)[&rate=0.015888529054419735]:0.014201125731093611)[&rate=0.020231…
tree STATE_25650000 = (((((((((((((((((1[&rate=0.024909538572066726]:0.35571772802814877,122[&rate=0.014833468922464104]:0.35571772802814877)[&rate=0.01411067962647202]:0.866316135128155,((14[&rate=0.05084384359050298]:0.25850694874636565,(59[&rate=0.02364025480557011]:0.19619179762266475,61[&rate=0.03272325732967804]:0.19619179762266475)[&rate=0.01932303823027691]:0.062315151123700896)[&rate=0.0…
tree STATE_25700000 = (((((((((((((((((1[&rate=0.028736071542302476]:0.25693175416173386,122[&rate=0.015266056620499598]:0.25693175416173386)[&rate=0.02272196318028687]:0.8269161788151284,((14[&rate=0.02571737444537166]:0.5300083597286155,(59[&rate=0.018792671088914324]:0.4023270482530412,61[&rate=0.026100261748706555]:0.4023270482530412)[&rate=0.03266245159305288]:0.12768131147557427)[&rate=0.03…
tree STATE_25750000 = (((((((((((((((1[&rate=0.030603819064793005]:0.22321592763939416,122[&rate=0.03122051225059974]:0.22321592763939416)[&rate=0.03267157452587984]:0.444580760386033,(((14[&rate=0.03567357039743288]:0.1948654798687886,59[&rate=0.01970799761830192]:0.1948654798687886)[&rate=0.04017515818366702]:0.0891611164569579,61[&rate=0.03913227330349058]:0.2840265963257465)[&rate=0.037167207…
tree STATE_25800000 = ((((((((((((((((1[&rate=0.03195723769234238]:0.23726335534525675,122[&rate=0.02725725637644704]:0.23726335534525675)[&rate=0.022871421038874126]:0.7686881849983711,((14[&rate=0.03434938829706891]:0.3914032697412712,(59[&rate=0.03579076368539924]:0.3190224402533531,61[&rate=0.02344508839859306]:0.3190224402533531)[&rate=0.03126138671658585]:0.07238082948791813)[&rate=0.030341…
tree STATE_25850000 = ((((((((((((((((1[&rate=0.03618214986733159]:0.15869148791615864,122[&rate=0.027074969995859944]:0.15869148791615864)[&rate=0.04550309946458919]:0.37328489533601583,(((14[&rate=0.07815909219179187]:0.14594043139828433,59[&rate=0.04623094330726058]:0.14594043139828433)[&rate=0.06840152221617055]:0.07856931289247024,61[&rate=0.046825171619390524]:0.22450974429075457)[&rate=0.0…
tree STATE_25900000 = ((((((((((((((((((1[&rate=0.044458902796468296]:0.14761739700072413,122[&rate=0.022617788460786815]:0.14761739700072413)[&rate=0.027930100787011865]:0.38641450474560474,16[&rate=0.05918593785885865]:0.5340319017463289)[&rate=0.039449875134591944]:0.25798991993631915,(((14[&rate=0.0914769549017028]:0.21269656802289505,59[&rate=0.033119381285383394]:0.21269656802289505)[&rate=…
tree STATE_25950000 = (((((((((((((((1[&rate=0.02370871072766645]:0.3234413872377831,122[&rate=0.017815770474066572]:0.3234413872377831)[&rate=0.025104430243040085]:0.7066978089263896,((14[&rate=0.022805114408335825]:0.5427168457620247,(59[&rate=0.022735152444825494]:0.3749276414946186,61[&rate=0.023153638964168492]:0.3749276414946186)[&rate=0.011121366228225396]:0.16778920426740612)[&rate=0.0271…
tree STATE_26000000 = (((((((((((((((((1[&rate=0.03760523094562437]:0.24193467154209117,122[&rate=0.022848908957596257]:0.24193467154209117)[&rate=0.03014960403530044]:0.6265822318417935,((14[&rate=0.031792267851290246]:0.3473906816469173,131[&rate=0.03035255355296054]:0.3473906816469173)[&rate=0.01826674205409739]:0.13529755657949283,(59[&rate=0.028030141158650684]:0.25539084713147736,61[&rate=0…
tree STATE_26050000 = ((((((((((((((((((1[&rate=0.034481629571444836]:0.3201770122291685,122[&rate=0.025532687254387787]:0.3201770122291685)[&rate=0.019110607324868415]:0.902342697337271,(((14[&rate=0.05122284247114193]:0.2758409375337227,59[&rate=0.034110516224010255]:0.2758409375337227)[&rate=0.02084480750978217]:0.20301073018117566,61[&rate=0.02084480750978217]:0.47885166771489834)[&rate=0.023…
tree STATE_26100000 = ((((((((((((((1[&rate=0.049639364364403415]:0.18681237282465332,122[&rate=0.035965522125561346]:0.18681237282465332)[&rate=0.029486948736516333]:0.3884335369525038,((14[&rate=0.05625539944721113]:0.22078383586620987,131[&rate=0.07216003728020802]:0.22078383586620987)[&rate=0.04281115664435637]:0.12131309601428636,(59[&rate=0.03842975182420063]:0.24109541083150068,61[&rate=0.…
tree STATE_26150000 = ((((((((((((((1[&rate=0.04027232559686147]:0.26661148005417684,122[&rate=0.02653657539236061]:0.26661148005417684)[&rate=0.038172547204921185]:0.3572982302535053,(((14[&rate=0.0638487265480879]:0.13116490830303118,59[&rate=0.06044399387316594]:0.13116490830303118)[&rate=0.04212604940409474]:0.0580629125825686,61[&rate=0.04323448991583082]:0.18922782088559978)[&rate=0.0233794…
tree STATE_26200000 = ((((((((((((((((1[&rate=0.046556028557278924]:0.1210625375635105,122[&rate=0.03102029102828852]:0.1210625375635105)[&rate=0.04413053143946805]:0.41939129027541433,((14[&rate=0.055934509031148376]:0.2094500638778822,(59[&rate=0.05734003019305985]:0.15242007288454035,61[&rate=0.04573404668403819]:0.15242007288454035)[&rate=0.046556028557278924]:0.057029990993341856)[&rate=0.03…
tree STATE_26250000 = ((((((((((((((((1[&rate=0.04832399661777058]:0.24108682298028786,122[&rate=0.024513428810372204]:0.24108682298028786)[&rate=0.025658048723620916]:0.6178461978805558,((14[&rate=0.030170876301130356]:0.3429148161580408,(59[&rate=0.03786410449068697]:0.2823337294498836,61[&rate=0.03360799498800319]:0.2823337294498836)[&rate=0.04053352674595407]:0.060581086708157206)[&rate=0.040…
tree STATE_26300000 = (((((((((((((((((1[&rate=0.04457319892862298]:0.18727877068610768,122[&rate=0.025529737388335492]:0.18727877068610768)[&rate=0.03840470050876634]:0.4274227968254892,((14[&rate=0.0566721837277176]:0.18406088571560483,(59[&rate=0.02608014753241193]:0.15422660697235901,61[&rate=0.03840470050876634]:0.15422660697235901)[&rate=0.05545016289052465]:0.029834278743245818)[&rate=0.03…
tree STATE_26350000 = (((((((((((((((((1[&rate=0.01824884642921389]:0.38939950694670755,122[&rate=0.018492885588098827]:0.38939950694670755)[&rate=0.025032271470206112]:0.5885370265373836,((14[&rate=0.025803603438963037]:0.5219291280988386,(59[&rate=0.02363227640096987]:0.3090175375453792,61[&rate=0.024753146288875705]:0.3090175375453792)[&rate=0.025381894099879506]:0.21291159055345943)[&rate=0.0…
tree STATE_26400000 = (((((((((((((((((((1[&rate=0.031938892593957956]:0.3333841342794491,122[&rate=0.021099691129346353]:0.3333841342794491)[&rate=0.01932258537106602]:1.062572446824366,((14[&rate=0.01757491786330884]:0.5706568251456926,(59[&rate=0.026126844388459355]:0.255477854339423,61[&rate=0.028590101812538873]:0.255477854339423)[&rate=0.016837102678792862]:0.3151789708062696)[&rate=0.01979…
tree STATE_26450000 = ((((((((((((((((1[&rate=0.036780994480199974]:0.2176634981861954,122[&rate=0.030987737972118238]:0.2176634981861954)[&rate=0.034006884323974175]:0.6245554289333275,(((14[&rate=0.03659503611920181]:0.2629606984588909,59[&rate=0.034335380141194416]:0.2629606984588909)[&rate=0.021363471743619834]:0.1714920719350837,61[&rate=0.02764376150629253]:0.4344527703939746)[&rate=0.02254…
tree STATE_26500000 = (((((((((((((((1[&rate=0.030104658714103675]:0.2620559737155864,122[&rate=0.01770914899845156]:0.2620559737155864)[&rate=0.03508347105150653]:0.5115038236262937,((14[&rate=0.07175818316172097]:0.22143957507442483,(59[&rate=0.03482667146220851]:0.1435071277658352,61[&rate=0.04431960661560708]:0.1435071277658352)[&rate=0.02427979106337558]:0.07793244730858961)[&rate=0.03444165…
tree STATE_26550000 = ((((((((((((((((((1[&rate=0.026947905679025663]:0.2800545972808809,122[&rate=0.024076656183664568]:0.2800545972808809)[&rate=0.03547286313893155]:0.5054147333177872,((14[&rate=0.037808722916677244]:0.3783025409766655,(59[&rate=0.02821634418353383]:0.16052750451392553,61[&rate=0.03520901081933595]:0.16052750451392553)[&rate=0.03216032787587217]:0.21777503646273996)[&rate=0.05…
tree STATE_26600000 = ((((((((((((((((1[&rate=0.041941157505352586]:0.14680274979556804,122[&rate=0.03568947045445849]:0.14680274979556804)[&rate=0.03705332293603244]:0.4084716898781001,(((14[&rate=0.08824409246516711]:0.11569107053017377,59[&rate=0.040340971386188154]:0.11569107053017377)[&rate=0.06110176997901693]:0.09548497611877524,61[&rate=0.027129774090386218]:0.211176046648949)[&rate=0.038…
tree STATE_26650000 = ((((((((((((((1[&rate=0.03364378413508223]:0.2297332277329225,122[&rate=0.019384743905082404]:0.2297332277329225)[&rate=0.03800847149516186]:0.2982675160486039,16[&rate=0.06770364817498735]:0.5280007437815264)[&rate=0.019384743905082404]:0.3478431975355546,((14[&rate=0.03503715420226677]:0.3564883871733243,(59[&rate=0.02061645357756198]:0.2105643658133688,61[&rate=0.02319781…
tree STATE_26700000 = (((((((((((((((1[&rate=0.022298698425234572]:0.4151451773538519,122[&rate=0.01490399771873511]:0.4151451773538519)[&rate=0.026704545170399555]:0.5409531661591386,16[&rate=0.04443401049613842]:0.9560983435129905)[&rate=0.02247903516914703]:0.5390882935808793,((14[&rate=0.02894280853783212]:0.44063929452878653,(59[&rate=0.020391419088840866]:0.2708778926338896,61[&rate=0.03341…
tree STATE_26750000 = ((((((((((((((((((1[&rate=0.07662855361114178]:0.12840561411526097,122[&rate=0.047249900853896944]:0.12840561411526097)[&rate=0.05428055029294952]:0.43018104044846295,((14[&rate=0.0667715403761375]:0.20780597573313866,(59[&rate=0.033423421284639626]:0.1637602997598545,61[&rate=0.050026854809890706]:0.1637602997598545)[&rate=0.05663521342607438]:0.044045675973284154)[&rate=0.…
tree STATE_26800000 = (((((((((((((1[&rate=0.02777637865648536]:0.4100030001782968,122[&rate=0.013809220791425778]:0.4100030001782968)[&rate=0.030618864306405164]:0.6231088113972398,((14[&rate=0.02767877226453904]:0.43501480388697716,(59[&rate=0.025077436060997344]:0.21768535741692424,61[&rate=0.03645157638450044]:0.21768535741692424)[&rate=0.01575517570757303]:0.21732944647005292)[&rate=0.018397…
tree STATE_26850000 = (((((((((((((((1[&rate=0.04755589634233006]:0.14942181925022072,122[&rate=0.022597086663344527]:0.14942181925022072)[&rate=0.04495810711002303]:0.576217534784597,(((14[&rate=0.059076823187156596]:0.24480194815882741,59[&rate=0.030795683031099197]:0.24480194815882741)[&rate=0.03067633480226937]:0.07744225183061024,61[&rate=0.027120067784256588]:0.32224419998943765)[&rate=0.04…
tree STATE_26900000 = (((((((((((((1[&rate=0.046828121318025384]:0.21797630729610243,122[&rate=0.03108500489577683]:0.21797630729610243)[&rate=0.029162177327565243]:0.584139611789282,((14[&rate=0.023378332988928305]:0.44450035414787875,(59[&rate=0.024445865441001323]:0.32068514043793367,61[&rate=0.03175333580007977]:0.32068514043793367)[&rate=0.03164077014113655]:0.12381521370994508)[&rate=0.0233…
tree STATE_26950000 = ((((((((((((((((1[&rate=0.03434642293630686]:0.2609217874389551,122[&rate=0.03485742556879442]:0.2609217874389551)[&rate=0.03382893689448442]:0.5265938673811295,((14[&rate=0.0653031003278596]:0.2012486379571126,131[&rate=0.03668985846847936]:0.2012486379571126)[&rate=0.04256083962268485]:0.09768491387110587,(59[&rate=0.032590052805802586]:0.24172638322915643,61[&rate=0.03222…
tree STATE_27000000 = (((((((((((((((1[&rate=0.05253103122549788]:0.12362253343281857,122[&rate=0.03100791274356017]:0.12362253343281857)[&rate=0.030800625709772333]:0.7747783081166699,((14[&rate=0.07395261820953636]:0.1684982742493072,(59[&rate=0.042668999995584]:0.14747598001500492,61[&rate=0.02368446774597346]:0.14747598001500492)[&rate=0.030904376352106782]:0.02102229423430227)[&rate=0.026508…
tree STATE_27050000 = (((((((((((((((((1[&rate=0.030348292743791448]:0.2283079671831015,122[&rate=0.02358892842571407]:0.2283079671831015)[&rate=0.02133571762868934]:0.724710353737196,((14[&rate=0.03317008919342854]:0.40352439127603473,(59[&rate=0.03599407063489875]:0.16401238021966127,61[&rate=0.03871802192550197]:0.16401238021966127)[&rate=0.017128855337625794]:0.23951201105637346)[&rate=0.0216…
tree STATE_27100000 = ((((((((((((((((1[&rate=0.06716345408131519]:0.11324262761765996,122[&rate=0.03770090590060543]:0.11324262761765996)[&rate=0.027127010426509876]:0.786532480235387,((14[&rate=0.020798626204667398]:0.5452550838381172,(59[&rate=0.032665152747967]:0.1832253551484963,61[&rate=0.036543586063336825]:0.1832253551484963)[&rate=0.02275399415116887]:0.36202972868962086)[&rate=0.0401329…
tree STATE_27150000 = (((((((((((((((1[&rate=0.054415402377160735]:0.12005778783052518,122[&rate=0.023570779672562096]:0.12005778783052518)[&rate=0.03784088408304296]:0.50545143780316,((14[&rate=0.030848479420267774]:0.3619141807090641,(59[&rate=0.02664379293200552]:0.24746493085834695,61[&rate=0.03508378678375837]:0.24746493085834695)[&rate=0.02728513589400931]:0.11444924985071717)[&rate=0.05032…
tree STATE_27200000 = ((((((((((((((((1[&rate=0.02025617112301584]:0.2869729162990869,122[&rate=0.019265774606974227]:0.2869729162990869)[&rate=0.024332784492785867]:0.5674965839562605,16[&rate=0.03396367162593121]:0.8544695002553474)[&rate=0.02255414592217903]:0.4958795348253876,((14[&rate=0.020623789039924928]:0.5475820565014877,(59[&rate=0.02325941310296966]:0.398652476250708,61[&rate=0.013773…
tree STATE_27250000 = (((((((((((((((((1[&rate=0.03246568739095875]:0.27052214338169567,122[&rate=0.01379130451115052]:0.27052214338169567)[&rate=0.033354566956853716]:0.551826461490337,((14[&rate=0.040569136966890885]:0.40930731932752684,(59[&rate=0.019612775168807453]:0.3580806069744684,61[&rate=0.01601968801718412]:0.3580806069744684)[&rate=0.024239287431593246]:0.05122671235305842)[&rate=0.03…
tree STATE_27300000 = (((((((((((((1[&rate=0.022189852850396218]:0.1871520187266484,122[&rate=0.022655358966865134]:0.1871520187266484)[&rate=0.04891068212856781]:0.5092772506470145,((14[&rate=0.03628150132520428]:0.28538298977121895,(59[&rate=0.023287428624339634]:0.13915817759457214,61[&rate=0.03237921807247324]:0.13915817759457214)[&rate=0.026992072708354718]:0.14622481217664682)[&rate=0.04155…
tree STATE_27350000 = (((((((((((((((((1[&rate=0.021565347160524787]:0.29604607058197063,122[&rate=0.01555695825442615]:0.29604607058197063)[&rate=0.019470705667831784]:0.9097593798385825,((14[&rate=0.03778441205483683]:0.3780814030396562,(59[&rate=0.015788074103480616]:0.3115295567207425,61[&rate=0.021981357153981043]:0.3115295567207425)[&rate=0.020532377674312235]:0.0665518463189137)[&rate=0.02…
tree STATE_27400000 = (((((((((((((((1[&rate=0.015219108114972695]:0.34813309940816534,122[&rate=0.023397873844381894]:0.34813309940816534)[&rate=0.02046518434973155]:0.7468852404788384,((14[&rate=0.030612475002221754]:0.37546421333272645,(59[&rate=0.023105478548714]:0.2809503171612047,61[&rate=0.018382997514274076]:0.2809503171612047)[&rate=0.03173783035989916]:0.09451389617152173)[&rate=0.01915…
tree STATE_27450000 = ((((((((((((((((1[&rate=0.04202440275143003]:0.173905543553859,122[&rate=0.038391029040774814]:0.173905543553859)[&rate=0.01908920071942612]:0.745391109143601,((14[&rate=0.02904618792620261]:0.3563409377621745,(59[&rate=0.022140316826897346]:0.19825151156486184,61[&rate=0.037821864425093596]:0.19825151156486184)[&rate=0.04202440275143003]:0.15808942619731267)[&rate=0.0231321…
tree STATE_27500000 = ((((((((((((((((((1[&rate=0.023041385757128666]:0.3736920390692516,122[&rate=0.02985175746285036]:0.3736920390692516)[&rate=0.03900173866141379]:0.5715880823817439,((14[&rate=0.04434100325456977]:0.2705661223388117,131[&rate=0.03572259991133578]:0.2705661223388117)[&rate=0.02283134428504651]:0.14829187620704576,(59[&rate=0.03841154356533416]:0.3543183119474066,61[&rate=0.027…
tree STATE_27550000 = ((((((((((((((((((1[&rate=0.0314281638425909]:0.21849256337133324,122[&rate=0.014299937474672774]:0.21849256337133324)[&rate=0.02881576353861054]:0.592226824403332,((14[&rate=0.029460700989009464]:0.4231302289784442,(59[&rate=0.01543775318904937]:0.3002786357837527,61[&rate=0.02279160858924519]:0.3002786357837527)[&rate=0.019503780699324267]:0.12285159319469152)[&rate=0.0173…
tree STATE_27600000 = ((((((((((((((((1[&rate=0.06641613569553136]:0.16136942309061447,122[&rate=0.03193313992826892]:0.16136942309061447)[&rate=0.037250826639597646]:0.4968083521666585,((14[&rate=0.05447378602106892]:0.26412521087568197,131[&rate=0.06415389957901191]:0.26412521087568197)[&rate=0.030588906601633097]:0.06408926282040545,(59[&rate=0.034794120249758864]:0.19604812990402423,61[&rate=…
tree STATE_27650000 = ((((((((((((((1[&rate=0.07289431765065156]:0.1144776987652446,122[&rate=0.030657624449513452]:0.1144776987652446)[&rate=0.04437850556936947]:0.277966268570544,16[&rate=0.07968514194556818]:0.3924439673357886)[&rate=0.01674419091972073]:0.289630230212851,((14[&rate=0.029587136988497815]:0.3248688745379869,(59[&rate=0.023159226271947855]:0.2754474574896972,61[&rate=0.029224835…
tree STATE_27700000 = (((((((((((((((1[&rate=0.05106300504208282]:0.1837782454779757,122[&rate=0.029599362266962942]:0.1837782454779757)[&rate=0.03148079001547001]:0.6235480711677979,((14[&rate=0.060482131223624634]:0.24042160727444906,(59[&rate=0.030384655532106855]:0.21231694997567999,61[&rate=0.04878295943976293]:0.21231694997567999)[&rate=0.037744893191842474]:0.02810465729876907)[&rate=0.028…
tree STATE_27750000 = (((((((((((((((((((1[&rate=0.0398373998828322]:0.17945121770224273,122[&rate=0.034509069068160314]:0.17945121770224273)[&rate=0.014045828882450833]:0.8326675184767207,((14[&rate=0.028267957800831252]:0.4038797842014314,(59[&rate=0.015401330250206744]:0.21679875251207226,61[&rate=0.0336559421976717]:0.21679875251207226)[&rate=0.03041678439875028]:0.18708103168935913)[&rate=0.…
tree STATE_27800000 = (((((((((((((((1[&rate=0.023569089189742865]:0.3493437164492431,122[&rate=0.019403849775153238]:0.3493437164492431)[&rate=0.01594764777113341]:1.1524052920682935,((14[&rate=0.03732654588383167]:0.565420608882689,(59[&rate=0.020693540582312365]:0.33105408145721055,61[&rate=0.027190370409597295]:0.33105408145721055)[&rate=0.020196414807127916]:0.23436652742547842)[&rate=0.0143…
tree STATE_27850000 = ((((((((((((((((1[&rate=0.024549268517163114]:0.18434681646819825,122[&rate=0.033420799678373594]:0.18434681646819825)[&rate=0.01710809148419636]:0.9491637907592476,((14[&rate=0.027075048571224235]:0.527219394223961,(59[&rate=0.023240544907970808]:0.4123239460987303,61[&rate=0.01682366053461763]:0.4123239460987303)[&rate=0.015025146290640718]:0.11489544812523073)[&rate=0.019…
tree STATE_27900000 = ((((((((((((((((1[&rate=0.04948231489170744]:0.16419249348791357,122[&rate=0.04057302411201008]:0.16419249348791357)[&rate=0.027533186944820716]:0.5374996392546996,((14[&rate=0.035770012829155144]:0.3540505022183362,(59[&rate=0.02737381741677263]:0.23486837080314443,61[&rate=0.036095159070389425]:0.23486837080314443)[&rate=0.032805541258948676]:0.1191821314151918)[&rate=0.05…
tree STATE_27950000 = (((((((((((((((1[&rate=0.03901966125175037]:0.14150514461213423,122[&rate=0.024148504765733405]:0.14150514461213423)[&rate=0.02546486096932891]:0.8833175920980358,(14[&rate=0.02926871473098459]:0.48276190460094887,((59[&rate=0.035224015081743255]:0.28497194631510564,61[&rate=0.028500165858997246]:0.28497194631510564)[&rate=0.044795177211545426]:0.1296427256458178,131[&rate=0…
tree STATE_28000000 = ((((((((((((((((1[&rate=0.06303831474763742]:0.18347679008933881,122[&rate=0.02316075924988468]:0.18347679008933881)[&rate=0.06047434847595455]:0.329285726363554,(((14[&rate=0.0519843071409542]:0.26179865692802595,59[&rate=0.026671453130446363]:0.26179865692802595)[&rate=0.03020906661744823]:0.045042662232702035,61[&rate=0.02883736444622301]:0.306841319160728)[&rate=0.053682…
tree STATE_28050000 = (((((((((((((((((1[&rate=0.02084568475282906]:0.3347788375722713,122[&rate=0.01802261615859058]:0.3347788375722713)[&rate=0.03576712616769631]:0.7447234785148587,((14[&rate=0.040666755831935526]:0.4046472584749172,(59[&rate=0.026312237306114164]:0.29454952741413337,61[&rate=0.021502466002720533]:0.29454952741413337)[&rate=0.01802261615859058]:0.11009773106078385)[&rate=0.025…
tree STATE_28100000 = (((((((((((((((((1[&rate=0.05754712690512749]:0.17594727784966727,122[&rate=0.036371174752768576]:0.17594727784966727)[&rate=0.027560857078178902]:0.5938624246675747,((14[&rate=0.03485356314518821]:0.20921370564421438,59[&rate=0.03575828023666136]:0.20921370564421438)[&rate=0.03861337934840899]:0.270311361176756,(61[&rate=0.030766285660461752]:0.40063429710321996,131[&rate=0…
tree STATE_28150000 = (((((((((((((((1[&rate=0.025090472299584676]:0.30721196001266565,122[&rate=0.021184609776982652]:0.30721196001266565)[&rate=0.03235747713543709]:0.6023243480742344,((14[&rate=0.03557014914953123]:0.4730469571577279,(59[&rate=0.0261069657684381]:0.3547944772512859,61[&rate=0.024660516984162214]:0.3547944772512859)[&rate=0.03003107523794235]:0.118252479906442)[&rate=0.06839494…
tree STATE_28200000 = ((((((((((((((((1[&rate=0.042660762331311074]:0.20540220780468083,122[&rate=0.02566824790597968]:0.20540220780468083)[&rate=0.0342514260725682]:0.38470739840351237,16[&rate=0.05582408918299403]:0.5901096062081932)[&rate=0.04816124054690917]:0.0822642388260314,((14[&rate=0.05025322445705154]:0.2701451570743865,(59[&rate=0.032774116129928026]:0.16271884186370297,61[&rate=0.051…
tree STATE_28250000 = (((((((((((((((1[&rate=0.021207532331760207]:0.4125508258124331,122[&rate=0.017261827553482382]:0.4125508258124331)[&rate=0.019546875650228692]:0.8055097817371428,((14[&rate=0.033055876477018346]:0.3270753923499986,(59[&rate=0.02341865412287747]:0.26963847932927815,61[&rate=0.02042984763425185]:0.26963847932927815)[&rate=0.027702668211959512]:0.05743691302072046)[&rate=0.022…
tree STATE_28300000 = (((((((((((((((1[&rate=0.05318376300425957]:0.1361760113006005,122[&rate=0.040236460020751395]:0.1361760113006005)[&rate=0.04351100951874059]:0.4272243902237647,((14[&rate=0.05027830375942708]:0.27571894059511115,(59[&rate=0.057110993310941785]:0.120102040805072,61[&rate=0.03833174107821028]:0.120102040805072)[&rate=0.021619622156100325]:0.15561689979003915)[&rate=0.04424548…
tree STATE_28350000 = (((((((((((((((((1[&rate=0.040101266749819967]:0.29707696274261997,122[&rate=0.016996602293189545]:0.29707696274261997)[&rate=0.031507521466880156]:0.33396008083858797,16[&rate=0.039571954950518365]:0.6310370435812079)[&rate=0.02758370136231445]:0.29160834334506214,((14[&rate=0.03014117755591352]:0.44085589833991057,131[&rate=0.036284032064025105]:0.44085589833991057)[&rate=…
tree STATE_28400000 = (((((((((((((((1[&rate=0.0300437088663909]:0.2031614202584868,122[&rate=0.04514424323770413]:0.2031614202584868)[&rate=0.02406557927357198]:0.5126857413283685,(((14[&rate=0.07724510138028796]:0.14135867536248617,59[&rate=0.02887882719482598]:0.14135867536248617)[&rate=0.027943773179797387]:0.1432804517839065,61[&rate=0.025505605748661488]:0.28463912714639267)[&rate=0.0613049…
tree STATE_28450000 = (((((((((((((((1[&rate=0.07826521005113195]:0.14241048089583688,122[&rate=0.025085365800514292]:0.14241048089583688)[&rate=0.033859248141274514]:0.6434495948143094,((14[&rate=0.059903720701471166]:0.27786317907797425,(59[&rate=0.059903720701471166]:0.16885680387615465,61[&rate=0.023968368780089077]:0.16885680387615465)[&rate=0.04821111281077374]:0.1090063752018196)[&rate=0.0…
tree STATE_28500000 = (((((((((((((((((1[&rate=0.05690709970214879]:0.17250257727896434,122[&rate=0.02980978450097248]:0.17250257727896434)[&rate=0.025062857384703475]:0.7061623129142791,(((14[&rate=0.023559232187192903]:0.37397233622985654,59[&rate=0.01877807915655401]:0.37397233622985654)[&rate=0.0453825327360428]:0.05297029881843862,61[&rate=0.034880598307902896]:0.42694263504829516)[&rate=0.0…
tree STATE_28550000 = (((((((((((((((((1[&rate=0.03866838158924188]:0.13048307434429615,122[&rate=0.04611758663548064]:0.13048307434429615)[&rate=0.020217593898666925]:0.8854371048248586,(((14[&rate=0.03560149208763045]:0.35565499733719075,59[&rate=0.015615434424235288]:0.35565499733719075)[&rate=0.025334725466742765]:0.07101699338573064,61[&rate=0.022114987594707404]:0.4266719907229214)[&rate=0.…
tree STATE_28600000 = ((((((((((((((1[&rate=0.0346982192153877]:0.2610752880046375,122[&rate=0.013327740023342334]:0.2610752880046375)[&rate=0.021961151451866705]:1.2135856460362473,((14[&rate=0.027838118928465747]:0.5005321450881951,(59[&rate=0.02604323680836767]:0.13571004805482959,61[&rate=0.018724515189616545]:0.13571004805482959)[&rate=0.021205777390619907]:0.36482209703336554)[&rate=0.01775…
tree STATE_28650000 = (((((((((((((((1[&rate=0.03803394822042451]:0.1793491238741692,122[&rate=0.027009739322125453]:0.1793491238741692)[&rate=0.017661548797787894]:0.9428772532238602,(((14[&rate=0.0368810617933449]:0.2731883508960627,59[&rate=0.01993539890803766]:0.2731883508960627)[&rate=0.020652764419285943]:0.3365052619812407,61[&rate=0.012944738529273895]:0.6096936128773034)[&rate=0.01450290…
tree STATE_28700000 = (((((((((((((((((1[&rate=0.02512240412855559]:0.31248770660467085,122[&rate=0.018949934356269082]:0.31248770660467085)[&rate=0.01834423704296023]:0.7874987575590894,((14[&rate=0.02443354220550356]:0.5062117292591026,(59[&rate=0.02477802668606797]:0.37713808646991737,61[&rate=0.020684452426584433]:0.37713808646991737)[&rate=0.025237381497365496]:0.12907364278918526)[&rate=0.0…
tree STATE_28750000 = (((((((((((((((((1[&rate=0.04709259415692655]:0.16160177398315698,122[&rate=0.027857742144193808]:0.16160177398315698)[&rate=0.046277881721836577]:0.31049135160321306,16[&rate=0.07164902797468553]:0.47209312558637)[&rate=0.047782170493687555]:0.18558268708156817,((14[&rate=0.05687076791547575]:0.2617823251282884,(59[&rate=0.04574113665816394]:0.11957436607797996,61[&rate=0.0…
tree STATE_28800000 = (((((((((((((((((1[&rate=0.033584732697489926]:0.18332058089590866,122[&rate=0.026747507723733133]:0.18332058089590866)[&rate=0.031687648994842804]:0.49413380991386036,(((14[&rate=0.039489043972317825]:0.22726736600525885,59[&rate=0.022633908244278432]:0.22726736600525885)[&rate=0.018426331296417194]:0.16537542251898876,61[&rate=0.03492831572639339]:0.3926427885242476)[&rate…
tree STATE_28850000 = (((((((((((((((((1[&rate=0.027739606255160126]:0.2452812184529564,122[&rate=0.01805735934185682]:0.2452812184529564)[&rate=0.030905980224352807]:0.5247758402533862,16[&rate=0.04555071482895324]:0.7700570587063426)[&rate=0.03588053588313922]:0.25276206594983697,((14[&rate=0.03032189048859307]:0.45786468016857235,(59[&rate=0.015471427829450813]:0.3160592951482653,61[&rate=0.01…
tree STATE_28900000 = (((((((((((((((((1[&rate=0.025798561784862034]:0.28240787677381557,122[&rate=0.034934546476659493]:0.28240787677381557)[&rate=0.05595096963583189]:0.3233034693788163,((14[&rate=0.026648053704944205]:0.30180133398354,(59[&rate=0.03754255436096251]:0.1587544427782685,61[&rate=0.03931425874559941]:0.1587544427782685)[&rate=0.04253114138980014]:0.14304689120527148)[&rate=0.03017…
tree STATE_28950000 = (((((((((((((((1[&rate=0.03125089318223437]:0.18187528324358712,122[&rate=0.01602914209757558]:0.18187528324358712)[&rate=0.020494425896448395]:0.7366157160270749,((14[&rate=0.031794586336389256]:0.43683762455865155,(59[&rate=0.02362903763545457]:0.3849660107131872,61[&rate=0.019673400484542847]:0.3849660107131872)[&rate=0.03341484448972265]:0.05187161384546435)[&rate=0.0219…
tree STATE_29000000 = (((((((((((((((1[&rate=0.04510942076001459]:0.14071095172133513,122[&rate=0.043764180368409296]:0.14071095172133513)[&rate=0.05394427655928239]:0.558876301989647,(((14[&rate=0.0704051952528454]:0.1924121513837689,59[&rate=0.01792918687105336]:0.1924121513837689)[&rate=0.03389329495464788]:0.08383929799373588,61[&rate=0.01446980935843788]:0.2762514493775048)[&rate=0.036481352…
tree STATE_29050000 = ((((((((((((((((1[&rate=0.023380420341081443]:0.33652657935742175,122[&rate=0.019285409465640814]:0.33652657935742175)[&rate=0.026310680851296814]:0.6276079087165933,((14[&rate=0.03723547432597351]:0.3620387803276174,(59[&rate=0.019649024918331336]:0.21398374505760298,61[&rate=0.03207426410917971]:0.21398374505760298)[&rate=0.024565921221669163]:0.1480550352700144)[&rate=0.0…
tree STATE_29100000 = (((((((((((((((1[&rate=0.02456513405519872]:0.40388498561528735,122[&rate=0.01332195150526814]:0.40388498561528735)[&rate=0.036604993841369796]:0.4885524064009626,((14[&rate=0.04969655705941609]:0.31021620880394757,(59[&rate=0.052508408500064906]:0.18845561102421843,61[&rate=0.022353087556968597]:0.18845561102421843)[&rate=0.02339105619729459]:0.12176059777972914)[&rate=0.02…
tree STATE_29150000 = (((((((((((((((((((1[&rate=0.05294012154865749]:0.13469875137146842,122[&rate=0.029219175431188283]:0.13469875137146842)[&rate=0.027187837505296977]:0.6000243413420667,(14[&rate=0.0362334538654543]:0.45150082954049353,((59[&rate=0.025073434953417986]:0.16241019229146833,61[&rate=0.040344138892386534]:0.16241019229146833)[&rate=0.02953794064659344]:0.18497988266740104,131[&ra…
tree STATE_29200000 = (((((((((((((((((1[&rate=0.028909082816457002]:0.24579399954127343,122[&rate=0.025899574060289164]:0.24579399954127343)[&rate=0.02251246637206492]:0.8141981761054238,(((14[&rate=0.023294721518965694]:0.3452304503225226,59[&rate=0.02225706060292047]:0.3452304503225226)[&rate=0.022130133446723495]:0.26141366431586605,61[&rate=0.01646233617739469]:0.6066441146383886)[&rate=0.01…
tree STATE_29250000 = ((((((((((((((((((1[&rate=0.018211569528464894]:0.4731548498351039,122[&rate=0.014670891964547461]:0.4731548498351039)[&rate=0.018809183372194706]:1.1276256736228982,((14[&rate=0.022979719677201988]:0.6308444240071996,(59[&rate=0.02156015707466211]:0.4828923749259015,61[&rate=0.013044299286425426]:0.4828923749259015)[&rate=0.015974182199325813]:0.14795204908129816)[&rate=0.0…
tree STATE_29300000 = (((((((((((((((1[&rate=0.04431229253432929]:0.26366970367292103,122[&rate=0.033603903265146486]:0.26366970367292103)[&rate=0.02414147925390742]:0.6563490900494888,((14[&rate=0.030269901606837086]:0.4173592890525112,(59[&rate=0.01941890975006304]:0.18957704340247736,61[&rate=0.023183778337533656]:0.18957704340247736)[&rate=0.011462888812498647]:0.22778224565003383)[&rate=0.04…
tree STATE_29350000 = (((((((((((((((((1[&rate=0.039702981012717214]:0.19460360108371716,122[&rate=0.030171643429181928]:0.19460360108371716)[&rate=0.022795379545681962]:0.7161519867824844,((14[&rate=0.03169745966457366]:0.4261708361812024,(59[&rate=0.03752127684971567]:0.1852817741316043,61[&rate=0.026731373405359214]:0.1852817741316043)[&rate=0.015174247793065698]:0.2408890620495981)[&rate=0.03…
tree STATE_29400000 = (((((((((((((((1[&rate=0.04048875775721246]:0.2548121270052596,122[&rate=0.022824954746619844]:0.2548121270052596)[&rate=0.04345385132915248]:0.4120660205467404,((14[&rate=0.039554584475222636]:0.3258481147133131,(59[&rate=0.02820102175259593]:0.23723204013872454,61[&rate=0.040217373493167015]:0.23723204013872454)[&rate=0.039554584475222636]:0.08861607457458856)[&rate=0.0390…
tree STATE_29450000 = (((((((((((((((1[&rate=0.03071231078619726]:0.37362006933277436,122[&rate=0.02175106688866076]:0.37362006933277436)[&rate=0.027675566547972024]:0.5773092989686994,(((14[&rate=0.021989164680171622]:0.4011444352948551,59[&rate=0.019557948589777066]:0.4011444352948551)[&rate=0.022942282110879456]:0.17708228242121482,61[&rate=0.018601691600653256]:0.5782267177160699)[&rate=0.041…
tree STATE_29500000 = (((((((((((((((((1[&rate=0.039753824540551305]:0.1792561266283843,122[&rate=0.022913123287525088]:0.1792561266283843)[&rate=0.016365541267871105]:0.6508608437958637,16[&rate=0.04223266306191683]:0.830116970424248)[&rate=0.020081702251250538]:0.24398112303693054,((14[&rate=0.04406893290505966]:0.30558070428927947,(59[&rate=0.017921301074788273]:0.22639233817552043,61[&rate=0.…
tree STATE_29550000 = (((((((((((((1[&rate=0.026393847173706873]:0.25265622476357574,122[&rate=0.01582112668020915]:0.25265622476357574)[&rate=0.032982939890217125]:0.6532965867975654,((14[&rate=0.035638288166826765]:0.27676867649462517,(59[&rate=0.04194712029638261]:0.14511967207875562,61[&rate=0.04689899798753869]:0.14511967207875562)[&rate=0.026393847173706873]:0.13164900441586955)[&rate=0.029…
tree STATE_29600000 = (((((((((((((((((1[&rate=0.03160999522992754]:0.25761276268061883,122[&rate=0.024365960970707295]:0.25761276268061883)[&rate=0.02732301658368116]:0.7239590640084026,(14[&rate=0.03480605559698818]:0.5066011731796639,((59[&rate=0.02812666979904714]:0.26847441568841723,61[&rate=0.0230722026419387]:0.26847441568841723)[&rate=0.020359710958555807]:0.2208742696695395,131[&rate=0.0…
tree STATE_29650000 = ((((((((((((((((1[&rate=0.0206501936319612]:0.32098765080136754,122[&rate=0.014641252896697345]:0.32098765080136754)[&rate=0.05335264141526993]:0.36761292170898324,((14[&rate=0.039231461937697526]:0.25226935269789036,(59[&rate=0.03311704477406954]:0.11043003252196952,61[&rate=0.03788397082546567]:0.11043003252196952)[&rate=0.045742150993453926]:0.14183932017592082)[&rate=0.0…
tree STATE_29700000 = ((((((((((((((((1[&rate=0.03398529658534895]:0.2616803770032231,122[&rate=0.023757989282876056]:0.2616803770032231)[&rate=0.019243700977813617]:0.8201978247150491,((14[&rate=0.027442091603990745]:0.451942876322967,(59[&rate=0.04317663566820909]:0.10470219146009081,61[&rate=0.06446434352534308]:0.10470219146009081)[&rate=0.018067597662078463]:0.3472406848628762)[&rate=0.02525…
tree STATE_29750000 = ((((((((((((((((((1[&rate=0.03034032890428793]:0.3975923431967148,122[&rate=0.01932518591895757]:0.3975923431967148)[&rate=0.018626478022973895]:0.6473029620929163,16[&rate=0.03263554245366955]:1.044895305289631)[&rate=0.016458720071475186]:0.47247307723831367,(((14[&rate=0.058184478015566976]:0.18542362498650747,59[&rate=0.0237379109952116]:0.18542362498650747)[&rate=0.0269…
tree STATE_29800000 = ((((((((((((((1[&rate=0.014602528521099136]:0.6128857658100794,122[&rate=0.012673238146896547]:0.6128857658100794)[&rate=0.017396428828120838]:0.7434294854620603,((14[&rate=0.02629801128869937]:0.5055228673263099,(59[&rate=0.024102113347295805]:0.41866849549391777,61[&rate=0.01639248871707619]:0.41866849549391777)[&rate=0.018031582790822738]:0.08685437183239214)[&rate=0.0255…
tree STATE_29850000 = (((((((((((((((((1[&rate=0.042931192809941544]:0.19146059816755215,122[&rate=0.022105722301100125]:0.19146059816755215)[&rate=0.04004465149015005]:0.5675306171194927,(((14[&rate=0.04063143230050812]:0.3200881636062601,59[&rate=0.03196288479358524]:0.3200881636062601)[&rate=0.031485707979135656]:0.13048197159308572,61[&rate=0.02950354170082204]:0.4505701351993458)[&rate=0.029…
tree STATE_29900000 = ((((((((((((((((1[&rate=0.060705759035228804]:0.19235183718118504,122[&rate=0.03590460181903216]:0.19235183718118504)[&rate=0.036372053866866164]:0.4997330350897971,(((14[&rate=0.044188378701039775]:0.14913756468408806,59[&rate=0.027257022289693626]:0.14913756468408806)[&rate=0.03948553112034629]:0.1091734248603165,61[&rate=0.034649165525026566]:0.25831098954440457)[&rate=0.…
tree STATE_29950000 = (((((((((((((((1[&rate=0.04270869524344026]:0.1486711328234351,122[&rate=0.04946927654031157]:0.1486711328234351)[&rate=0.024458890463644835]:0.5326398915815224,((14[&rate=0.027775058407471024]:0.38609709437545287,(59[&rate=0.03671788154162941]:0.28522319325206397,61[&rate=0.02327077895377173]:0.28522319325206397)[&rate=0.02723452509409661]:0.1008739011233889)[&rate=0.028422…
tree STATE_30000000 = (((((((((((((((((1[&rate=0.030603814581056408]:0.18526908560470703,122[&rate=0.02897704240096618]:0.18526908560470703)[&rate=0.02605992261414808]:0.555122558811362,((14[&rate=0.041182217268368224]:0.243308473736938,(59[&rate=0.04063733211006467]:0.13977008412788475,61[&rate=0.03397812938255905]:0.13977008412788475)[&rate=0.02459978439270519]:0.10353838960905326)[&rate=0.0236…
tree STATE_30050000 = ((((((((((((((((((1[&rate=0.02705214021157917]:0.3394472115657696,122[&rate=0.018962000696524945]:0.3394472115657696)[&rate=0.02290412663991175]:1.208170739119434,((14[&rate=0.0484532417936667]:0.31572932996236897,(59[&rate=0.023136582565050197]:0.22920467043754536,61[&rate=0.019187010845789]:0.22920467043754536)[&rate=0.03397644687746146]:0.0865246595248236)[&rate=0.0202222…
tree STATE_30100000 = (((((((((((((((1[&rate=0.019753410508752872]:0.400041779627536,122[&rate=0.017673108681032945]:0.400041779627536)[&rate=0.01879967740580436]:0.5713051624639471,(((14[&rate=0.11234040226243733]:0.139192884207876,59[&rate=0.059928794050708556]:0.139192884207876)[&rate=0.031486096672254]:0.015323146560867557,61[&rate=0.0426849106936484]:0.15451603076874357)[&rate=0.017976484583…
tree STATE_30150000 = (((((((((((((1[&rate=0.029887521088679873]:0.38655336861251277,122[&rate=0.02099568915382399]:0.38655336861251277)[&rate=0.034169908139637994]:0.32286922394520956,(((14[&rate=0.05870096480950715]:0.18825169483851292,59[&rate=0.02776238897157151]:0.18825169483851292)[&rate=0.05070181496887746]:0.029743878268734397,61[&rate=0.03318250057336308]:0.21799557310724732)[&rate=0.060…
tree STATE_30200000 = ((((((((((((((1[&rate=0.029345797173596554]:0.27940494834444995,122[&rate=0.018839654472132625]:0.27940494834444995)[&rate=0.03782895233254904]:0.632616385354805,((14[&rate=0.036710696814473184]:0.3676859153117697,(59[&rate=0.026020159168790302]:0.2759075359206144,61[&rate=0.018099967511655542]:0.2759075359206144)[&rate=0.025040916955744202]:0.0917783793911553)[&rate=0.02800…
tree STATE_30250000 = (((((((((((((((1[&rate=0.03199729908184127]:0.21005937281862452,122[&rate=0.02638645239517351]:0.21005937281862452)[&rate=0.031465008629756604]:0.599626015903362,(((14[&rate=0.02922575602962176]:0.3579765120907709,(59[&rate=0.036845203963687595]:0.22341218628624504,61[&rate=0.020973574902002027]:0.22341218628624504)[&rate=0.02652472452988682]:0.13456432580452587)[&rate=0.024…
tree STATE_30300000 = (((((((((((((((((((1[&rate=0.04221030388658217]:0.28064179372412223,122[&rate=0.016564293858439636]:0.28064179372412223)[&rate=0.03566875116427021]:0.31543101873694057,16[&rate=0.054136573508825066]:0.5960728124610628)[&rate=0.04323399512661571]:0.2163719048921332,((14[&rate=0.03971317768722518]:0.2631566628637835,(59[&rate=0.043103273040553475]:0.13340523286449385,61[&rate=…
tree STATE_30350000 = ((((((((((((((((((((1[&rate=0.03160483010736155]:0.26507325109674224,122[&rate=0.03472299735512485]:0.26507325109674224)[&rate=0.03360667743084256]:0.49159917122079816,((14[&rate=0.046076281905661556]:0.26504336277039403,(59[&rate=0.025211190865621496]:0.1926412901316807,61[&rate=0.03601857276129089]:0.1926412901316807)[&rate=0.03093446128067597]:0.07240207263871334)[&rate=0…
tree STATE_30400000 = (((((((((((((((((((1[&rate=0.03128857537462848]:0.3030411437025605,122[&rate=0.017830949895959073]:0.3030411437025605)[&rate=0.02216403404598582]:0.47030872833156767,((14[&rate=0.029777302280528273]:0.4472987630822375,(59[&rate=0.024646034438334703]:0.292399076072856,61[&rate=0.03396760892628708]:0.292399076072856)[&rate=0.02472426464300665]:0.1548996870093815)[&rate=0.02286…
tree STATE_30450000 = ((((((((((((((((((1[&rate=0.03851726738089407]:0.1657566608362679,122[&rate=0.031270283673701306]:0.1657566608362679)[&rate=0.02814167734763851]:0.742926653889356,((14[&rate=0.03934394235086452]:0.2781963557868951,(59[&rate=0.035701677843371415]:0.19327106041492892,61[&rate=0.04406881376377753]:0.19327106041492892)[&rate=0.05861239151503739]:0.08492529537196619)[&rate=0.0456…
tree STATE_30500000 = (((((((((((((((1[&rate=0.042617271079058265]:0.2513756313674076,122[&rate=0.029428196166275074]:0.2513756313674076)[&rate=0.03572746214294111]:0.5123082540864948,(((14[&rate=0.03945081056167553]:0.26319260522581606,59[&rate=0.037900373786744976]:0.26319260522581606)[&rate=0.0198732005116882]:0.0896764607117192,61[&rate=0.01904314474989353]:0.35286906593753525)[&rate=0.026154…
tree STATE_30550000 = (((((((((((((((((1[&rate=0.02752744336146286]:0.2732263786632775,122[&rate=0.030870681077571505]:0.2732263786632775)[&rate=0.04090468899854502]:0.43058515460958746,(((14[&rate=0.03705301647081313]:0.28201312466089257,59[&rate=0.01976058401698341]:0.28201312466089257)[&rate=0.02502145500377445]:0.04450691253958844,61[&rate=0.03405021477891276]:0.326520037200481)[&rate=0.04152…
tree STATE_30600000 = ((((((((((((((((1[&rate=0.03693040923533103]:0.18743888836702904,122[&rate=0.038126817648769525]:0.18743888836702904)[&rate=0.03977177335833294]:0.40415080663312153,(((14[&rate=0.03719410464727622]:0.22413645897996692,59[&rate=0.030674397967461225]:0.22413645897996692)[&rate=0.04286029403983781]:0.04312504746665197,61[&rate=0.04889356772613936]:0.2672615064466189)[&rate=0.02…
tree STATE_30650000 = (((((((((((((((((1[&rate=0.04288164545568958]:0.24690371487522894,122[&rate=0.01616072749852412]:0.24690371487522894)[&rate=0.03192974419719017]:0.5088084332693932,((14[&rate=0.03496681088410713]:0.43218075230111025,(59[&rate=0.028073108014599887]:0.2328354974324323,61[&rate=0.02954570324571936]:0.2328354974324323)[&rate=0.019521083322435642]:0.19934525486867796)[&rate=0.022…
tree STATE_30700000 = (((((((((((((((((1[&rate=0.029601890053884524]:0.4801398150670666,122[&rate=0.02046005918464153]:0.4801398150670666)[&rate=0.033168894405734915]:0.39236633738907734,((14[&rate=0.022026960529533308]:0.4427812028651423,(59[&rate=0.016435373747711677]:0.364503917575222,61[&rate=0.028561312598647946]:0.364503917575222)[&rate=0.03626731423887883]:0.07827728528992028)[&rate=0.0199…
tree STATE_30750000 = ((((((((((((((((1[&rate=0.033986092306900396]:0.3477274265418905,122[&rate=0.014033490678219756]:0.3477274265418905)[&rate=0.017527205951666142]:0.7500402725652645,(((14[&rate=0.03541808430507056]:0.27078362645164705,59[&rate=0.02616015733936281]:0.27078362645164705)[&rate=0.04154667761302138]:0.10116135361217832,61[&rate=0.020327831404676176]:0.37194498006382537)[&rate=0.03…
tree STATE_30800000 = ((((((((((((((((1[&rate=0.08666140687406423]:0.06781514751859383,122[&rate=0.03300050104760569]:0.06781514751859383)[&rate=0.0453039918638719]:0.526015934695042,((14[&rate=0.06088880192830531]:0.23112264616459346,(59[&rate=0.04356288897597311]:0.12878482560863827,61[&rate=0.025159458135979796]:0.12878482560863827)[&rate=0.03387099138091664]:0.1023378205559552)[&rate=0.016518…
tree STATE_30850000 = ((((((((((((((1[&rate=0.07827711730730587]:0.13981271048320074,122[&rate=0.028881822077696996]:0.13981271048320074)[&rate=0.03460077256155986]:0.7815690193496571,(((14[&rate=0.05112241301936902]:0.1825840217428622,59[&rate=0.027146172188489807]:0.1825840217428622)[&rate=0.022546521925852006]:0.23983221041994962,61[&rate=0.02678240154972027]:0.4224162321628118)[&rate=0.046020…
tree STATE_30900000 = (((((((((((((((((((1[&rate=0.0391009369059319]:0.16943793606894345,122[&rate=0.021316539056389243]:0.16943793606894345)[&rate=0.028785339294508987]:0.7061832307994754,((14[&rate=0.03283292073396231]:0.5208317305980535,(59[&rate=0.01795955989679253]:0.440731868620695,61[&rate=0.01689625628217716]:0.440731868620695)[&rate=0.02364497086859466]:0.08009986197735852)[&rate=0.02423…
tree STATE_30950000 = ((((((((((((((((1[&rate=0.037266470599180875]:0.1556466423038821,122[&rate=0.030988704991813013]:0.1556466423038821)[&rate=0.021717675995974038]:0.7311343908653594,16[&rate=0.02831928689082456]:0.8867810331692415)[&rate=0.02283925187927627]:0.3139793410152555,(14[&rate=0.01873623211962187]:0.8508422550942885,((59[&rate=0.022436174831981088]:0.40874495305000563,61[&rate=0.027…
tree STATE_31000000 = (((((((((((((((((1[&rate=0.022837953860095583]:0.2833810948529869,122[&rate=0.02346589961413111]:0.2833810948529869)[&rate=0.03267907198798777]:0.8554327693225627,((14[&rate=0.03203640938681638]:0.43010789733623095,(59[&rate=0.016946299446926112]:0.2992208752567546,61[&rate=0.027844994856601305]:0.2992208752567546)[&rate=0.015351912307018715]:0.13088702207947633)[&rate=0.023…
tree STATE_31050000 = (((((((((((((((((((1[&rate=0.04432390357703183]:0.2076221795679707,122[&rate=0.02206509740555767]:0.2076221795679707)[&rate=0.028307903785754526]:0.8474595833913763,((14[&rate=0.027616394038205788]:0.522434144457647,(59[&rate=0.013992011634712037]:0.2566101094572318,61[&rate=0.01891046077508352]:0.2566101094572318)[&rate=0.014347854016491675]:0.26582403500041524)[&rate=0.024…
tree STATE_31100000 = (((((((((((1[&rate=0.041637408503551285]:0.2293464621662316,122[&rate=0.02704281478806272]:0.2293464621662316)[&rate=0.02197422876773483]:0.85093872697995,((14[&rate=0.041637408503551285]:0.30821329621371885,(59[&rate=0.03834247044802798]:0.2463332911901992,61[&rate=0.03643481677568692]:0.2463332911901992)[&rate=0.04005359251082407]:0.061880005023519646)[&rate=0.019168585565…
tree STATE_31150000 = ((((((((((((((((1[&rate=0.025696715631194033]:0.20514287558132094,122[&rate=0.03240352871455233]:0.20514287558132094)[&rate=0.017617782694972182]:0.7979708534964789,(((14[&rate=0.03653560007099401]:0.315216147673727,59[&rate=0.019006455985180117]:0.315216147673727)[&rate=0.022382541241698306]:0.09886650671181807,61[&rate=0.025854686962136973]:0.4140826543855451)[&rate=0.0223…
tree STATE_31200000 = ((((((((((((((1[&rate=0.038430830858592335]:0.27479899131427643,122[&rate=0.02548366209270241]:0.27479899131427643)[&rate=0.025261979747072533]:0.4194930921094645,16[&rate=0.058608875600961036]:0.6942920834237409)[&rate=0.06728177675469807]:0.14616517589731426,((14[&rate=0.04891533177425613]:0.3107378181473688,(59[&rate=0.03576697372475274]:0.16085088800047811,61[&rate=0.030…
tree STATE_31250000 = ((((((((((((((((((1[&rate=0.043214709101709735]:0.2692598828891559,122[&rate=0.026722793391127077]:0.2692598828891559)[&rate=0.03233660699401563]:0.4594966675288662,(14[&rate=0.032059471545266886]:0.3299835338562922,((59[&rate=0.0486603505804692]:0.21787593081913884,61[&rate=0.03710477765097823]:0.21787593081913884)[&rate=0.042376876856403456]:0.09903351236480704,131[&rate=0…
tree STATE_31300000 = (((((((((((((((1[&rate=0.029901388477391717]:0.2347736133854867,122[&rate=0.011926420641045652]:0.2347736133854867)[&rate=0.016060092722808735]:0.9431770156021317,((14[&rate=0.042309295141847066]:0.42693141753200015,(59[&rate=0.021567113269915384]:0.20015372587764074,61[&rate=0.018663034403183756]:0.20015372587764074)[&rate=0.022170013218288803]:0.2267776916543594)[&rate=0.0…
tree STATE_31350000 = (((((((((((((((1[&rate=0.026047610082555656]:0.2691974948418099,122[&rate=0.0200972542473592]:0.2691974948418099)[&rate=0.01972379940752596]:0.8514919675251189,(((14[&rate=0.028092406971957844]:0.3724452135559844,59[&rate=0.02393177935476963]:0.3724452135559844)[&rate=0.020751362099938338]:0.25581112773235753,61[&rate=0.01719799000217834]:0.628256341288342)[&rate=0.019132034…
tree STATE_31400000 = ((((((((((((((1[&rate=0.02983018691089567]:0.22152945667365492,122[&rate=0.02442591310739786]:0.22152945667365492)[&rate=0.0312559108223614]:0.9151781418993301,((14[&rate=0.04143507225510729]:0.32485891468278755,(59[&rate=0.020292134662464656]:0.21292161512341826,61[&rate=0.029934430529578906]:0.21292161512341826)[&rate=0.023867850274869994]:0.11193729955936929)[&rate=0.0153…
tree STATE_31450000 = (((((((((((((((((1[&rate=0.019342870799990895]:0.5156022811953683,122[&rate=0.011854240051807165]:0.5156022811953683)[&rate=0.015984691489459347]:0.8830752179078082,16[&rate=0.02371765592878671]:1.3986774991031765)[&rate=0.030949315803884176]:0.49929884245947287,((14[&rate=0.025051584948075075]:0.4490112855397131,(59[&rate=0.01892792182462052]:0.3297238541720657,61[&rate=0.0…
tree STATE_31500000 = ((((((((((((((((((1[&rate=0.02468448732059724]:0.33248925745460606,122[&rate=0.018379817897461813]:0.33248925745460606)[&rate=0.020166942657992886]:0.8831067351583419,(((14[&rate=0.032554202118302275]:0.23312306652549433,59[&rate=0.033577650929938925]:0.23312306652549433)[&rate=0.03200216093552781]:0.12193868850884113,61[&rate=0.02560474109436319]:0.35506175503433546)[&rate=…
tree STATE_31550000 = ((((((((((((((1[&rate=0.028702559779805754]:0.25026743558426434,122[&rate=0.0218431666108448]:0.25026743558426434)[&rate=0.01514986506859764]:0.7213979850095072,((14[&rate=0.03173611378189015]:0.42045425254536534,(59[&rate=0.013368006459572564]:0.27985017201122314,61[&rate=0.028056327026273132]:0.27985017201122314)[&rate=0.025069764761446272]:0.1406040805341422)[&rate=0.0125…
tree STATE_31600000 = (((((((((((((((((1[&rate=0.028555151309150782]:0.23627908697250008,122[&rate=0.025111484538167028]:0.23627908697250008)[&rate=0.036916923121757865]:0.53599183639805,(((14[&rate=0.02000400085549827]:0.4043022876053464,59[&rate=0.02252402490275183]:0.4043022876053464)[&rate=0.03910607548963459]:0.074092091022678,61[&rate=0.02442006898623278]:0.4783943786280244)[&rate=0.0241577…
tree STATE_31650000 = (((((((((((((((((((1[&rate=0.022419739836933395]:0.2761413014034853,122[&rate=0.024480366956316293]:0.2761413014034853)[&rate=0.025011020282738123]:0.6631519232033773,(14[&rate=0.023361299465329367]:0.6775745415224367,((59[&rate=0.018684409181865168]:0.3666331487338771,61[&rate=0.018571054847032215]:0.3666331487338771)[&rate=0.015767850458788927]:0.2542466890919436,131[&rate…
tree STATE_31700000 = ((((((((((((((((((1[&rate=0.04789471162600662]:0.19485148427600316,122[&rate=0.01971672743278332]:0.19485148427600316)[&rate=0.035629261238215394]:0.5163702911169391,((14[&rate=0.035862170554305794]:0.4803896148067509,(59[&rate=0.03441652056804005]:0.1297153534437489,61[&rate=0.04747183297333569]:0.1297153534437489)[&rate=0.014571545753580994]:0.350674261363002)[&rate=0.0327…
tree STATE_31750000 = ((((((((((((((((1[&rate=0.05943394446840097]:0.1536283316881019,122[&rate=0.030760689767134995]:0.1536283316881019)[&rate=0.03505236949937993]:0.41805745005649153,(((14[&rate=0.03328597498020538]:0.2929367334396001,59[&rate=0.025285812220913653]:0.2929367334396001)[&rate=0.03445758425947037]:0.03898827174456043,61[&rate=0.026463636589178496]:0.3319250051841605)[&rate=0.03222…
tree STATE_31800000 = ((((((((((((((((1[&rate=0.03667136420124911]:0.27834759590784053,122[&rate=0.01745092231653662]:0.27834759590784053)[&rate=0.03820730954768974]:0.450297314237074,16[&rate=0.04211064683266992]:0.7286449101449145)[&rate=0.029660774044678057]:0.27695539918477874,((14[&rate=0.02956496191266681]:0.4751906194476123,(59[&rate=0.019441817463660242]:0.286089208904965,61[&rate=0.02200…
tree STATE_31850000 = (((((((((((((((((1[&rate=0.02402147775518881]:0.2581148784023308,122[&rate=0.027943719315622957]:0.2581148784023308)[&rate=0.02964787528189208]:0.6759900726412872,16[&rate=0.0384469319805183]:0.934104951043618)[&rate=0.02386411584747427]:0.32545604518382365,(((14[&rate=0.03606323227734879]:0.3311485743745742,61[&rate=0.020585193704790703]:0.3311485743745742)[&rate=0.02187319…
tree STATE_31900000 = (((((((((((((1[&rate=0.03828454223754118]:0.14810311639019308,122[&rate=0.019830549361872937]:0.14810311639019308)[&rate=0.029328033380815945]:0.7260565568010093,((14[&rate=0.037901412633213644]:0.5163459890775822,(59[&rate=0.028380660150959747]:0.3356172456451494,61[&rate=0.017874637352313694]:0.3356172456451494)[&rate=0.029328033380815945]:0.18072874343243284)[&rate=0.0436…
tree STATE_31950000 = (((((((((((((1[&rate=0.02752622648210704]:0.2510185654373542,122[&rate=0.014363081065066412]:0.2510185654373542)[&rate=0.016636652078644953]:0.9007784082620809,(14[&rate=0.018332767649643887]:0.751797880660426,((59[&rate=0.019676683584989266]:0.4163934523403941,61[&rate=0.019676683584989266]:0.4163934523403941)[&rate=0.018924898977165927]:0.32375281496183866,131[&rate=0.0200…
tree STATE_32000000 = ((((((((((((((((((1[&rate=0.05277176873629442]:0.10614362607175365,122[&rate=0.02375723957650405]:0.10614362607175365)[&rate=0.026459268225978275]:0.6643627935092203,(((14[&rate=0.0382556050148497]:0.21300585941946862,59[&rate=0.02483338611109605]:0.21300585941946862)[&rate=0.024451781994247534]:0.0784661125061242,61[&rate=0.03154399156617301]:0.2914719719255928)[&rate=0.019…
tree STATE_32050000 = (((((((((((((((((1[&rate=0.04722660336269102]:0.19010707360636483,122[&rate=0.021523947069261987]:0.19010707360636483)[&rate=0.032931957172340605]:0.7673433809389388,(14[&rate=0.024114543196577607]:0.5282307983142948,((59[&rate=0.024435375917341774]:0.36229991330843014,61[&rate=0.02060190159373607]:0.36229991330843014)[&rate=0.035881404066584854]:0.11629717382757443,131[&rat…
tree STATE_32100000 = ((((((((((((((((((((1[&rate=0.03678123925382093]:0.2494585653630772,122[&rate=0.0235291111495885]:0.2494585653630772)[&rate=0.044300927391304985]:0.5185501729466835,16[&rate=0.05069652172657009]:0.7680087383097607)[&rate=0.0317540545475181]:0.13405693893088177,((14[&rate=0.042264746962055004]:0.34333444670119917,131[&rate=0.042739408565820224]:0.34333444670119917)[&rate=0.04…
tree STATE_32150000 = (((((((((((((((((1[&rate=0.054389141207944885]:0.15704223012773924,122[&rate=0.024115700914270382]:0.15704223012773924)[&rate=0.02949213440608513]:0.4751641251228029,((14[&rate=0.038263669712172724]:0.3037277562996836,(59[&rate=0.027219740804944232]:0.1872332154066371,61[&rate=0.05990196773906686]:0.1872332154066371)[&rate=0.030441362529694156]:0.11649454089304653)[&rate=0.0…
tree STATE_32200000 = (((((((((((((((1[&rate=0.05250786713507174]:0.12293645203618811,122[&rate=0.08001554660200148]:0.12293645203618811)[&rate=0.033269571334818664]:0.448458589744294,16[&rate=0.039889548225008606]:0.5713950417804821)[&rate=0.06420892341919474]:0.1290672189952835,((14[&rate=0.026483221221176873]:0.4301626347547028,(59[&rate=0.028508188371208595]:0.15765446823720594,61[&rate=0.063…
tree STATE_32250000 = ((((((((((((((1[&rate=0.0163319688960723]:0.34254834748736446,122[&rate=0.020719685308211094]:0.34254834748736446)[&rate=0.03730223944434467]:0.6191582771791011,((14[&rate=0.044135895312471606]:0.3039664410046195,131[&rate=0.03261360818955909]:0.3039664410046195)[&rate=0.038876922131760715]:0.2629122911112855,(59[&rate=0.018090182411662475]:0.4219144658120069,61[&rate=0.0207…
tree STATE_32300000 = ((((((((((((((((1[&rate=0.03273153247391667]:0.24777603120039396,122[&rate=0.01676364590548151]:0.24777603120039396)[&rate=0.021390183906061736]:0.7280951824839771,16[&rate=0.034499005476040616]:0.975871213684371)[&rate=0.028925958216973725]:0.341583121613785,((14[&rate=0.028764049382292906]:0.4456870915397047,131[&rate=0.027609396977628445]:0.4456870915397047)[&rate=0.02272…
tree STATE_32350000 = ((((((((((((((((1[&rate=0.05448481351756485]:0.2642456592040661,122[&rate=0.023354932234705437]:0.2642456592040661)[&rate=0.017404196391030788]:0.8805731691808578,((14[&rate=0.03531715668974413]:0.4823280596214841,(59[&rate=0.016539987803363486]:0.44623178151390785,61[&rate=0.017598077866912278]:0.44623178151390785)[&rate=0.035584929878765645]:0.03609627810757626)[&rate=0.03…
tree STATE_32400000 = ((((((((((((((1[&rate=0.026352113563187726]:0.17628688774606202,122[&rate=0.025047033598634406]:0.17628688774606202)[&rate=0.018227677919487553]:0.9597444826480365,((14[&rate=0.030553433212898412]:0.4664384119210237,(59[&rate=0.02001931645206233]:0.34833564289200847,61[&rate=0.01656642350545092]:0.34833564289200847)[&rate=0.02483517048066293]:0.11810276902901523)[&rate=0.030…
tree STATE_32450000 = ((((((((((((((((1[&rate=0.027551928949646146]:0.23772097929928232,122[&rate=0.028468255543067065]:0.23772097929928232)[&rate=0.0342990430745465]:0.35971741907285265,(((14[&rate=0.07256216594667349]:0.17320222392535986,59[&rate=0.02459181126563646]:0.17320222392535986)[&rate=0.04072242702649398]:0.035404216400302585,61[&rate=0.04009421837101313]:0.20860644032566245)[&rate=0.0…
tree STATE_32500000 = (((((((((((((1[&rate=0.04027803187670195]:0.18322139981788893,122[&rate=0.020607248817061424]:0.18322139981788893)[&rate=0.033331392548837796]:0.6556164547397783,((14[&rate=0.07212003577517252]:0.23237657816439672,131[&rate=0.047139005544372024]:0.23237657816439672)[&rate=0.05020930610320814]:0.09578242601269393,(59[&rate=0.02672401578080719]:0.2884730341457122,61[&rate=0.02…
tree STATE_32550000 = (((((((((((((((1[&rate=0.04200556358594899]:0.27899046809249517,122[&rate=0.03140605461164527]:0.27899046809249517)[&rate=0.03277365111416181]:0.5147821972648619,(((14[&rate=0.05040946454259124]:0.27013135507664476,59[&rate=0.025298075366081085]:0.27013135507664476)[&rate=0.02766990693946047]:0.1504753616605765,61[&rate=0.028161300267074713]:0.4206067167372213)[&rate=0.03504…
tree STATE_32600000 = ((((((((((((((((1[&rate=0.04886192918846268]:0.2604044756734022,122[&rate=0.028094821181129274]:0.2604044756734022)[&rate=0.0312542601528291]:0.5431750137848347,((14[&rate=0.047153820086570535]:0.3034540162271897,(59[&rate=0.0280074656761446]:0.24330907333589932,61[&rate=0.022584938614849528]:0.24330907333589932)[&rate=0.03651803867249557]:0.06014494289129038)[&rate=0.028182…
tree STATE_32650000 = (((((((((((((1[&rate=0.03902395099725711]:0.1688407584878051,122[&rate=0.0158407863228905]:0.1688407584878051)[&rate=0.03693789281030469]:0.6313762044533812,((14[&rate=0.03514269908991227]:0.4759312998856492,131[&rate=0.045261021402078806]:0.4759312998856492)[&rate=0.03177639583028426]:0.02918059321804667,(59[&rate=0.026233948220362367]:0.3015455522097097,61[&rate=0.03290052…
tree STATE_32700000 = ((((((((((((((((((1[&rate=0.04886500698677028]:0.18705395943317307,122[&rate=0.04990618854381717]:0.18705395943317307)[&rate=0.023206054202600804]:0.6713566612128796,((14[&rate=0.02741918343046502]:0.45412851996080694,(59[&rate=0.03747740036093197]:0.10967767052489946,61[&rate=0.031112084019362555]:0.10967767052489946)[&rate=0.023640308556595904]:0.3444508494359075)[&rate=0.…
tree STATE_32750000 = ((((((((((((((((((1[&rate=0.02201474398365418]:0.510338404995723,122[&rate=0.011029864111811765]:0.510338404995723)[&rate=0.02140932186718066]:0.4817242641940769,16[&rate=0.036843595053671206]:0.9920626691897999)[&rate=0.03364913420832572]:0.13384487552571833,((14[&rate=0.01712532773435055]:0.571133860482602,(59[&rate=0.023448981996154226]:0.30282770386755237,61[&rate=0.0207…
tree STATE_32800000 = ((((((((((((((((1[&rate=0.024382005456381497]:0.22984249216877609,122[&rate=0.024862812885555623]:0.22984249216877609)[&rate=0.02276889573723286]:0.8238322888258696,((14[&rate=0.03378202194896721]:0.37887554193364315,(59[&rate=0.017920207055329224]:0.2742081230035595,61[&rate=0.031350333908335346]:0.2742081230035595)[&rate=0.02247748311488531]:0.10466741893008363)[&rate=0.02…
tree STATE_32850000 = ((((((((((((((((((1[&rate=0.018611486819698653]:0.45235184897420455,122[&rate=0.014749177576899773]:0.45235184897420455)[&rate=0.024913888255843532]:0.7815133498108039,(((14[&rate=0.03391087269329268]:0.5349470364204029,59[&rate=0.014585607017067057]:0.5349470364204029)[&rate=0.011802259719891454]:0.010914236570287339,61[&rate=0.02185879148784515]:0.5458612729906902)[&rate=0…
tree STATE_32900000 = (((((((((((((((((((1[&rate=0.0690084678917081]:0.10822313294292764,122[&rate=0.03919893728916674]:0.10822313294292764)[&rate=0.024393860916498603]:0.8467540166283741,(((14[&rate=0.056913236463935]:0.25111966714298783,59[&rate=0.030351901180095453]:0.25111966714298783)[&rate=0.02119158107980487]:0.09361924696348795,61[&rate=0.031139759750665862]:0.3447389141064758)[&rate=0.02…
tree STATE_32950000 = ((((((((((((((((1[&rate=0.06969106520041903]:0.14423059400359922,122[&rate=0.03540452224464201]:0.14423059400359922)[&rate=0.03745723993029523]:0.49055743576729266,(((14[&rate=0.051209269042569804]:0.24484621150335437,59[&rate=0.027865479774884554]:0.24484621150335437)[&rate=0.0303705651298771]:0.17928614552273206,61[&rate=0.025461915276791224]:0.4241323570260864)[&rate=0.02…
tree STATE_33000000 = (((((((((((((((((1[&rate=0.02968427160716574]:0.23091127532869207,122[&rate=0.018068980541312903]:0.23091127532869207)[&rate=0.022619996274459143]:0.6638978366316199,((14[&rate=0.0381123189614941]:0.5050111358883401,(59[&rate=0.021528106178192404]:0.1781555299768211,61[&rate=0.029112175370741733]:0.1781555299768211)[&rate=0.027697382173855634]:0.326855605911519)[&rate=0.0234…
tree STATE_33050000 = (((((((((((((((((1[&rate=0.053422430595400396]:0.20746911185878636,122[&rate=0.03405109736148977]:0.20746911185878636)[&rate=0.05862652340478166]:0.4557196761320309,(((14[&rate=0.05582634451313935]:0.12071360317484826,59[&rate=0.04661701302061567]:0.12071360317484826)[&rate=0.022223915671415385]:0.10415797734194986,61[&rate=0.026931137595632662]:0.22487158051679812)[&rate=0.…
tree STATE_33100000 = ((((((((((((((1[&rate=0.024834526852967036]:0.26561253865043216,122[&rate=0.018700794814479373]:0.26561253865043216)[&rate=0.01808232039663622]:0.7915836132158147,(((14[&rate=0.026062766663579612]:0.42683520830024646,59[&rate=0.01762150085431344]:0.42683520830024646)[&rate=0.02411547460550195]:0.2483983800261771,61[&rate=0.014021956561576268]:0.6752335883264236)[&rate=0.0202…
tree STATE_33150000 = ((((((((((((((((1[&rate=0.02473115939404421]:0.28036950570219205,122[&rate=0.022746848314192505]:0.28036950570219205)[&rate=0.03923072623195631]:0.5690037456284607,16[&rate=0.0289929351849872]:0.8493732513306527)[&rate=0.043769812519567006]:0.06182571993311481,((14[&rate=0.03324042224049474]:0.3815144094236176,(59[&rate=0.03256728510530141]:0.24888566849725088,61[&rate=0.019…
tree STATE_33200000 = ((((((((((((((1[&rate=0.06402319249599028]:0.2385556685469444,122[&rate=0.03415729298226681]:0.2385556685469444)[&rate=0.05016182731496055]:0.34859520274346334,((14[&rate=0.03970327442563399]:0.3586049044131862,(59[&rate=0.05302337924141558]:0.16212739996192135,61[&rate=0.041706205241608]:0.16212739996192135)[&rate=0.029622412960423783]:0.19647750445126486)[&rate=0.047707547…
tree STATE_33250000 = ((((((((((((((1[&rate=0.08862280128631636]:0.09579513537466826,122[&rate=0.05805972421379257]:0.09579513537466826)[&rate=0.038555993303638604]:0.4770706966856367,(14[&rate=0.03077529962965461]:0.48290063888678797,((59[&rate=0.04227872407528997]:0.10244796731924834,61[&rate=0.06232180744137719]:0.10244796731924834)[&rate=0.04164547176015987]:0.26103813094761386,131[&rate=0.04…
tree STATE_33300000 = (((((((((((((1[&rate=0.02245683532145264]:0.3292319848655924,122[&rate=0.014088547222739414]:0.3292319848655924)[&rate=0.04123008364359985]:0.5188902529151387,((14[&rate=0.0273110072845708]:0.47501761057012565,(59[&rate=0.016531307039843013]:0.4202564230374372,61[&rate=0.02413560635266398]:0.4202564230374372)[&rate=0.026677629795179708]:0.05476118753268844)[&rate=0.033316690…
tree STATE_33350000 = (((((((((((((((((1[&rate=0.024480162119598543]:0.25130468269221473,122[&rate=0.02118356912206363]:0.25130468269221473)[&rate=0.0399779963403079]:0.3580529451587916,16[&rate=0.052212122604643876]:0.6093576278510063)[&rate=0.028886833076486984]:0.3576478116715912,(((14[&rate=0.041834737273766624]:0.26621707062685485,59[&rate=0.030864981073289697]:0.26621707062685485)[&rate=0.0…
tree STATE_33400000 = ((((((((((((((((1[&rate=0.03395972211113921]:0.23636711597208246,122[&rate=0.016924617722443545]:0.23636711597208246)[&rate=0.025956617602219]:0.8447301935313748,((14[&rate=0.026506096059796626]:0.3378805285932569,(59[&rate=0.018898799408845167]:0.19955885804603427,61[&rate=0.039879324209287415]:0.19955885804603427)[&rate=0.027574836222690875]:0.13832167054722264)[&rate=0.03…
tree STATE_33450000 = (((((((((((((((1[&rate=0.03723641694060049]:0.27141573778967776,122[&rate=0.013872899540346454]:0.27141573778967776)[&rate=0.019184686461326563]:1.0235660439629688,16[&rate=0.030247276487525707]:1.2949817817526466)[&rate=0.027257423380708252]:0.12977178498023823,((14[&rate=0.03669222319807759]:0.4225080554905279,131[&rate=0.029206923841002444]:0.4225080554905279)[&rate=0.007…
tree STATE_33500000 = ((((((((((((((1[&rate=0.024859507416787403]:0.3371136090251128,122[&rate=0.025583199495416355]:0.3371136090251128)[&rate=0.036312867455531396]:0.4407011439664211,((14[&rate=0.02611893390401086]:0.47436752402803073,(59[&rate=0.029333869897402068]:0.33662758480161425,61[&rate=0.02887872496368639]:0.33662758480161425)[&rate=0.022550849166343673]:0.13773993922641647)[&rate=0.027…
tree STATE_33550000 = ((((((((((((((1[&rate=0.021584653255614906]:0.27812678581814865,122[&rate=0.028676304386880326]:0.27812678581814865)[&rate=0.03305303947121945]:0.5709677141611398,((14[&rate=0.06813557355804482]:0.23599017263444771,(59[&rate=0.042417620874833445]:0.13868826650203456,61[&rate=0.03153480221194994]:0.13868826650203456)[&rate=0.03164060627701593]:0.09730190613241316)[&rate=0.019…
tree STATE_33600000 = (((((((((((((((1[&rate=0.02077236413098952]:0.33108780401163124,122[&rate=0.018983496994116455]:0.33108780401163124)[&rate=0.02737311040282063]:0.6147951395753155,(((14[&rate=0.04336206565324357]:0.38325147719485475,61[&rate=0.030564718514153766]:0.38325147719485475)[&rate=0.06549064194941488]:0.029841524337432035,59[&rate=0.017062830209229052]:0.4130930015322868)[&rate=0.02…
tree STATE_33650000 = (((((((((((((((((((1[&rate=0.014447643155040952]:0.575117782936151,122[&rate=0.017280808550408835]:0.575117782936151)[&rate=0.02816853214925156]:1.037483295789706,((14[&rate=0.014189677716453245]:0.9011328886652862,(59[&rate=0.013571320303134855]:0.42862839100767425,61[&rate=0.016092953839530345]:0.42862839100767425)[&rate=0.019814696112254195]:0.47250449765761193)[&rate=0.0…
tree STATE_33700000 = ((((((((((((((((((((1[&rate=0.016155409404782287]:0.38612840499313156,122[&rate=0.026100810141454985]:0.38612840499313156)[&rate=0.025970092927285165]:0.7128112265840292,((14[&rate=0.01715963587982798]:0.5613632220454656,(59[&rate=0.013750708093391347]:0.3976131511608393,61[&rate=0.017113239795595973]:0.3976131511608393)[&rate=0.01734434532384455]:0.16375007088462634)[&rate=…
tree STATE_33750000 = (((((((((((((((((1[&rate=0.045613384187702055]:0.21912361056641116,122[&rate=0.03674170959478965]:0.21912361056641116)[&rate=0.056996488460653916]:0.210690100583801,(((14[&rate=0.06150576032089305]:0.22158098666017284,59[&rate=0.03816885584337108]:0.22158098666017284)[&rate=0.037384066412945706]:0.032355357516536676,61[&rate=0.027244761260030784]:0.2539363441767095)[&rate=0.…
tree STATE_33800000 = ((((((((((((((((((1[&rate=0.03616518428337286]:0.20637147979727385,122[&rate=0.029883265839305596]:0.20637147979727385)[&rate=0.04050628981075112]:0.4909300903301138,(((14[&rate=0.05465154080465978]:0.3532013899261935,59[&rate=0.019258253302617528]:0.3532013899261935)[&rate=0.04407904003240416]:0.023680290570441964,61[&rate=0.02254375291909163]:0.37688168049663545)[&rate=0.0…
tree STATE_33850000 = (((((((((((((((1[&rate=0.0316707574566498]:0.17496338857427257,122[&rate=0.02401587380068965]:0.17496338857427257)[&rate=0.03303719565111945]:0.5107655580679085,((14[&rate=0.05014160418351719]:0.2618848688549753,(59[&rate=0.026137196613941743]:0.15652284413675085,61[&rate=0.03993593189307042]:0.15652284413675085)[&rate=0.036359300623416975]:0.10536202471822445)[&rate=0.02919…
tree STATE_33900000 = ((((((((((((1[&rate=0.028245330904759926]:0.20951714895720683,122[&rate=0.032480256000812134]:0.20951714895720683)[&rate=0.03643071837804703]:0.5888222280630707,(((14[&rate=0.030211262834566426]:0.3082374554377885,59[&rate=0.027724780511147233]:0.3082374554377885)[&rate=0.018271497736348473]:0.10611479124223211,61[&rate=0.0219882980033826]:0.41435224668002063)[&rate=0.034847…
tree STATE_33950000 = ((((((((((((((((((1[&rate=0.032592877005937236]:0.280918214480353,122[&rate=0.019782180779091777]:0.280918214480353)[&rate=0.036524494958093325]:0.7154270142534791,((14[&rate=0.028949584148090766]:0.4556661633624886,131[&rate=0.040832759250658573]:0.4556661633624886)[&rate=0.03034106858306292]:0.10097551486043715,(59[&rate=0.026380333808999706]:0.3614454262318485,61[&rate=0.…
tree STATE_34000000 = (((((((((((((((((1[&rate=0.04174125168611703]:0.15520668890139133,122[&rate=0.029850176599460782]:0.15520668890139133)[&rate=0.02229218895175501]:0.9625940387106425,(((14[&rate=0.0299441359746704]:0.37888396690788206,(59[&rate=0.018851459155757914]:0.3043792897345928,61[&rate=0.025991987972763083]:0.3043792897345928)[&rate=0.02486284748478374]:0.07450467717328929)[&rate=0.04…
tree STATE_34050000 = (((((((((((((((1[&rate=0.023715604256871865]:0.26812416609731504,122[&rate=0.041386143175810325]:0.26812416609731504)[&rate=0.029978147184285618]:0.63096112513777,((14[&rate=0.02884044077966955]:0.5509132761213459,(59[&rate=0.022334709752958818]:0.24423623378088197,61[&rate=0.029080769514566014]:0.24423623378088197)[&rate=0.015058833595301266]:0.3066770423404639)[&rate=0.022…
tree STATE_34100000 = (((((((((((((((1[&rate=0.029638659994378834]:0.44294831005441154,122[&rate=0.009643486933094582]:0.44294831005441154)[&rate=0.011595891203983298]:2.0112281571824693,(14[&rate=0.013677369219392601]:1.5473589725554442,((59[&rate=0.014701946065669047]:0.6807670555343343,61[&rate=0.009590910679334555]:0.6807670555343343)[&rate=0.010708326776758741]:0.6349999553393378,131[&rate=0…
tree STATE_34150000 = ((((((((((((((1[&rate=0.03889310528081734]:0.15816065711084348,122[&rate=0.03875493946827086]:0.15816065711084348)[&rate=0.026605541699381143]:0.5753065861562289,(((14[&rate=0.04191813489609637]:0.3211825029468329,59[&rate=0.02870204064275841]:0.3211825029468329)[&rate=0.037703960228272784]:0.1064190459145416,131[&rate=0.02844447589715862]:0.4276015488613745)[&rate=0.0374546…
tree STATE_34200000 = (((((((((((((((1[&rate=0.03306658020808547]:0.37509083690879386,122[&rate=0.012936155710941389]:0.37509083690879386)[&rate=0.02787456099417878]:0.5128786243848864,((14[&rate=0.03201813413732229]:0.3686559200922057,(59[&rate=0.034720373379708576]:0.271280009564994,61[&rate=0.02462106008562652]:0.271280009564994)[&rate=0.027374933801808013]:0.09737591052721173)[&rate=0.0297193…
tree STATE_34250000 = (((((((((((((((1[&rate=0.03037369461960675]:0.23939381806260185,122[&rate=0.022321388700883186]:0.23939381806260185)[&rate=0.025902023707905113]:0.6292109509080483,(((14[&rate=0.025142554300302117]:0.2507542032220458,59[&rate=0.019346032617110178]:0.2507542032220458)[&rate=0.019609516989510693]:0.20310229018539144,61[&rate=0.023917220942199998]:0.4538564934074372)[&rate=0.02…
tree STATE_34300000 = ((((((((((((1[&rate=0.0443145615288751]:0.14847560646228258,122[&rate=0.024485606345952097]:0.14847560646228258)[&rate=0.02756922323330664]:0.5206501251819287,(((14[&rate=0.040051342065579094]:0.23960525106421582,59[&rate=0.029821411155456414]:0.23960525106421582)[&rate=0.02756922323330664]:0.03731821627760257,61[&rate=0.034615649222900814]:0.2769234673418184)[&rate=0.034615…
tree STATE_34350000 = ((((((((((((((1[&rate=0.020458790043871505]:0.355614765648893,122[&rate=0.021190115210350042]:0.355614765648893)[&rate=0.03180646473818514]:0.8853506168236309,((14[&rate=0.02199827357345006]:0.47559966186643765,(59[&rate=0.02618963429971465]:0.23737376002352162,61[&rate=0.016133623086402475]:0.23737376002352162)[&rate=0.01568178008117399]:0.23822590184291603)[&rate=0.0118355…
tree STATE_34400000 = ((((((((((((((1[&rate=0.03758904418644442]:0.1620132814430271,122[&rate=0.029163860555762602]:0.1620132814430271)[&rate=0.021263821388180355]:1.0837930161367038,((14[&rate=0.025306560803296987]:0.6086892095408567,(59[&rate=0.025136037131376094]:0.32708505930137505,61[&rate=0.021596274090996515]:0.32708505930137505)[&rate=0.023518699432559718]:0.28160415023948165)[&rate=0.026…
tree STATE_34450000 = ((((((((((((((1[&rate=0.047097790435730785]:0.1692448588660422,122[&rate=0.031431180259122275]:0.1692448588660422)[&rate=0.029996287981655517]:0.6858137206301972,((14[&rate=0.028096244550131676]:0.46622756059499193,(59[&rate=0.023906260977821635]:0.30055327796835424,61[&rate=0.035222622937201034]:0.30055327796835424)[&rate=0.03214756041150985]:0.1656742826266377)[&rate=0.030…
tree STATE_34500000 = ((((((((((((((1[&rate=0.044201594516857776]:0.10647249960100832,122[&rate=0.04366010890973365]:0.10647249960100832)[&rate=0.033398788775475016]:0.5368295353070069,((14[&rate=0.04020983105064447]:0.47078462963760837,(59[&rate=0.04020983105064447]:0.16505324645474057,61[&rate=0.02688500074557081]:0.16505324645474057)[&rate=0.02363956860731641]:0.3057313831828678)[&rate=0.04420…
tree STATE_34550000 = (((((((((((((((1[&rate=0.04188311316714411]:0.30489850988263495,122[&rate=0.016789192861242582]:0.30489850988263495)[&rate=0.03839098044902628]:0.4180650903271123,(((14[&rate=0.08889987773784858]:0.19409193895151783,59[&rate=0.02716937329309201]:0.19409193895151783)[&rate=0.023040402441729665]:0.06207847130823074,61[&rate=0.04026685618061784]:0.25617041025974857)[&rate=0.042…
tree STATE_34600000 = ((((((((((((((((1[&rate=0.03718765903298486]:0.22016737072040204,122[&rate=0.025281386435947656]:0.22016737072040204)[&rate=0.034753808828519646]:0.5088847881073763,((14[&rate=0.047145612681717464]:0.3138196272109498,(59[&rate=0.041986025140478965]:0.12677066847626664,61[&rate=0.05044965673743508]:0.12677066847626664)[&rate=0.01772349637867658]:0.18704895873468316)[&rate=0.0…
tree STATE_34650000 = (((((((((((((((1[&rate=0.018894298637672335]:0.2578043054640716,122[&rate=0.01390060267121681]:0.2578043054640716)[&rate=0.02746021733814859]:0.9032751486461502,(((14[&rate=0.03690580790469685]:0.3665154032428903,59[&rate=0.014140595491670852]:0.3665154032428903)[&rate=0.015876150359109286]:0.12378178097569847,61[&rate=0.01856542527482959]:0.49029718421858876)[&rate=0.030284…
tree STATE_34700000 = ((((((((((((((((1[&rate=0.036504482937175085]:0.2258691875587169,122[&rate=0.0358394638776715]:0.2258691875587169)[&rate=0.04817709059555066]:0.461187284644868,(((14[&rate=0.043697251392505354]:0.21961100788136245,59[&rate=0.03000354087763607]:0.21961100788136245)[&rate=0.03785109842310588]:0.05139752277652121,61[&rate=0.03049995721081918]:0.27100853065788366)[&rate=0.027993…
tree STATE_34750000 = ((((((((((((((1[&rate=0.07601112973757598]:0.07856277891694999,122[&rate=0.04950709699135726]:0.07856277891694999)[&rate=0.04052071984812918]:0.5470538040638683,((14[&rate=0.057269411058889046]:0.23144557129628454,(59[&rate=0.04303813074915737]:0.1538637504710315,61[&rate=0.05181171654513016]:0.1538637504710315)[&rate=0.02522862050061606]:0.07758182082525303)[&rate=0.0568986…
tree STATE_34800000 = ((((((((((((((((1[&rate=0.06041329802106695]:0.14725424991938565,122[&rate=0.0414634984671399]:0.14725424991938565)[&rate=0.05561299907928886]:0.34872916951749633,(((14[&rate=0.05875098326161124]:0.1822848649840598,59[&rate=0.03718655592656941]:0.1822848649840598)[&rate=0.08655533081436471]:0.01995647578044682,61[&rate=0.04243377197821156]:0.20224134076450662)[&rate=0.046784…
tree STATE_34850000 = (((((((((((((((((1[&rate=0.028514953853732206]:0.3060759425513075,122[&rate=0.01940010017084241]:0.3060759425513075)[&rate=0.03844823080314218]:0.5116947865231225,((14[&rate=0.036799420256194044]:0.39744313167165496,(59[&rate=0.023285537204343572]:0.3331193197457268,61[&rate=0.027272391996433006]:0.3331193197457268)[&rate=0.021136882451614155]:0.06432381192592818)[&rate=0.03…
tree STATE_34900000 = ((((((((((((((((1[&rate=0.0375121240235325]:0.1345058081781013,122[&rate=0.03331381025677856]:0.1345058081781013)[&rate=0.034126988388371804]:0.5305044948181845,16[&rate=0.047924575232403656]:0.6650103029962858)[&rate=0.033672396527042035]:0.17450458926839152,((14[&rate=0.034403599530883795]:0.3824353833143006,(59[&rate=0.04194293173806949]:0.2251785613306231,61[&rate=0.0334…
tree STATE_34950000 = ((((((((((((((1[&rate=0.060480971841495146]:0.11447381453746351,122[&rate=0.05531009717456944]:0.11447381453746351)[&rate=0.04589692571363275]:0.4084074180565036,((14[&rate=0.0645856385014679]:0.1903926775210358,(59[&rate=0.051791604498089304]:0.1121407515195154,61[&rate=0.058737030970814896]:0.1121407515195154)[&rate=0.03631253402018414]:0.07825192600152041)[&rate=0.0462388…
tree STATE_35000000 = (((((((((((((((1[&rate=0.016652693751195477]:0.513810967396549,122[&rate=0.014760096897800761]:0.513810967396549)[&rate=0.012502234500362808]:0.9297141740895831,16[&rate=0.03442314486911868]:1.443525141486132)[&rate=0.021104360057743406]:0.4063177441802903,((14[&rate=0.02213908659022269]:0.8594411768620523,(59[&rate=0.01932768452991002]:0.6649294547112916,61[&rate=0.01319022…
tree STATE_35050000 = (((((((((((((((1[&rate=0.03691523087115918]:0.19079590658541548,122[&rate=0.026151913674335673]:0.19079590658541548)[&rate=0.03540343792829381]:0.6189700610554082,(((14[&rate=0.04482465945603933]:0.19224493835541334,59[&rate=0.027766392659644642]:0.19224493835541334)[&rate=0.02495421724146077]:0.03249770387759754,61[&rate=0.03874104516861123]:0.22474264223301088)[&rate=0.033…
tree STATE_35100000 = ((((((((((((((((((1[&rate=0.04540375521215767]:0.23512541354281677,122[&rate=0.03778800985867979]:0.23512541354281677)[&rate=0.028325707909242617]:0.5737733467798148,16[&rate=0.04248029753468946]:0.8088987603226316)[&rate=0.02090225993836596]:0.4940701531074003,((14[&rate=0.031101612478779135]:0.373352606731524,(59[&rate=0.03896270226739236]:0.17926599801761808,61[&rate=0.02…
tree STATE_35150000 = ((((((((((((((((1[&rate=0.03370993853914722]:0.12853932052817052,122[&rate=0.026688390972245297]:0.12853932052817052)[&rate=0.027089387992038548]:0.8842207183383352,16[&rate=0.03130234499439906]:1.0127600388665057)[&rate=0.019239740543078518]:0.09822915887426964,(14[&rate=0.03023444483509289]:0.5292763318259209,((59[&rate=0.023825560696693004]:0.2673370384663626,61[&rate=0.0…
tree STATE_35200000 = (((((((((((((1[&rate=0.045609625594944435]:0.20545732817339202,122[&rate=0.015904848068116404]:0.20545732817339202)[&rate=0.040303638574902996]:0.45228881662803677,(((14[&rate=0.06870248292550166]:0.1811338516896639,59[&rate=0.02551589568002711]:0.1811338516896639)[&rate=0.07363948534468258]:0.054440824493876105,61[&rate=0.030638438325504842]:0.23557467618354)[&rate=0.031327…
tree STATE_35250000 = (((((((((((((1[&rate=0.03379584407064874]:0.16570465758574593,122[&rate=0.018895938849154387]:0.16570465758574593)[&rate=0.026703895658766297]:0.6872745411890019,((14[&rate=0.025021167772506767]:0.3762335174324936,(59[&rate=0.019057886214058597]:0.20984579553563748,61[&rate=0.02468633947310048]:0.20984579553563748)[&rate=0.031849302760847846]:0.16638772189685613)[&rate=0.036…
tree STATE_35300000 = (((((((((((((((((1[&rate=0.029930436276580725]:0.1954802179297594,122[&rate=0.029018933699347285]:0.1954802179297594)[&rate=0.022707447560353762]:0.4163361698945423,16[&rate=0.05363026820932237]:0.6118163878243017)[&rate=0.03325451227934324]:0.17406865918620318,((14[&rate=0.03185060161606022]:0.4009795496270869,(59[&rate=0.030829916435724622]:0.2655947386244642,61[&rate=0.04…
tree STATE_35350000 = ((((((((((((((1[&rate=0.032173832846446745]:0.173394871809604,122[&rate=0.02299601940043815]:0.173394871809604)[&rate=0.030436261524392647]:0.5613571566198062,((14[&rate=0.04635234461551021]:0.2622511386041455,131[&rate=0.044117318511930084]:0.2622511386041455)[&rate=0.021983199136700143]:0.05396165399388553,(59[&rate=0.026772326749834912]:0.2264642628272485,61[&rate=0.01516…
tree STATE_35400000 = ((((((((((((((((((1[&rate=0.024845556304610283]:0.32648805427242106,122[&rate=0.01645653232084381]:0.32648805427242106)[&rate=0.04069091861504391]:0.4387991566508945,((14[&rate=0.04260320663226673]:0.29899416664275114,(59[&rate=0.038217627852325485]:0.2667409099376945,61[&rate=0.0321175412406138]:0.2667409099376945)[&rate=0.01848730036019074]:0.03225325670505663)[&rate=0.046…
tree STATE_35450000 = (((((((((((((((1[&rate=0.02112095816337252]:0.30622883964909603,122[&rate=0.015534870722760755]:0.30622883964909603)[&rate=0.043859001047950964]:0.6605132014027897,((14[&rate=0.04057953395662205]:0.33045535686863414,(59[&rate=0.04827889932182165]:0.1981567483823312,61[&rate=0.02600042486716257]:0.1981567483823312)[&rate=0.044526511560762684]:0.13229860848630295)[&rate=0.0264…
tree STATE_35500000 = ((((((((((((((1[&rate=0.04406540766695094]:0.1664516746699442,122[&rate=0.05435111408392055]:0.1664516746699442)[&rate=0.024709640828374266]:0.6598886052583428,16[&rate=0.047466467949969046]:0.8263402799282871)[&rate=0.02887436736228962]:0.09568752010073023,((14[&rate=0.04207651029676058]:0.31918366317502567,(59[&rate=0.02457091484839563]:0.22647711106230384,61[&rate=0.04485…
tree STATE_35550000 = (((((((((((((1[&rate=0.06508067448333242]:0.12398283883297141,122[&rate=0.04699158013294112]:0.12398283883297141)[&rate=0.02483993651374222]:0.5617025017380021,((14[&rate=0.045952019727082384]:0.21889532845414014,(59[&rate=0.05671300999150948]:0.1496180065261632,61[&rate=0.019303969859098113]:0.1496180065261632)[&rate=0.034048620117140355]:0.06927732192797695)[&rate=0.036400…
tree STATE_35600000 = (((((((((((((((1[&rate=0.030691873212407243]:0.2691711102888709,122[&rate=0.02790395912904681]:0.2691711102888709)[&rate=0.04795132624096879]:0.2828992625451801,((14[&rate=0.056710668604597045]:0.21071082573060074,(59[&rate=0.03891970550470029]:0.14736133510109276,61[&rate=0.06655317045233881]:0.14736133510109276)[&rate=0.033578101262101256]:0.06334949062950798)[&rate=0.0611…
tree STATE_35650000 = (((((((((((((((1[&rate=0.026392795436355934]:0.37953873387500664,122[&rate=0.010584165541792461]:0.37953873387500664)[&rate=0.03388515810024128]:0.8790038110208944,16[&rate=0.029605541361043385]:1.2585425448959011)[&rate=0.031940948557571056]:0.13015301126150058,(((14[&rate=0.029800121495114844]:0.44172558007191026,59[&rate=0.018878347218965103]:0.44172558007191026)[&rate=0.…
tree STATE_35700000 = (((((((((((((1[&rate=0.03881617209346409]:0.32532296532410304,122[&rate=0.02328646734161516]:0.32532296532410304)[&rate=0.04197702720629326]:0.3454063502701779,16[&rate=0.05252649316894768]:0.670729315594281)[&rate=0.09181670520918701]:0.035347876392446076,(((14[&rate=0.040188950574148695]:0.31624787417853484,59[&rate=0.013562848361546734]:0.31624787417853484)[&rate=0.036663…
tree STATE_35750000 = ((((((((((((((((1[&rate=0.039485087716517854]:0.210440744737834,122[&rate=0.03125360702321341]:0.210440744737834)[&rate=0.039168765679749765]:0.29543805195863504,16[&rate=0.0632333697658291]:0.5058787966964691)[&rate=0.02295115723009563]:0.40321514758784915,((14[&rate=0.06199862579388458]:0.3446734177007807,(59[&rate=0.02150977526500443]:0.16210213216279065,61[&rate=0.037253…
tree STATE_35800000 = ((((((((((((1[&rate=0.037310810362588306]:0.19232786096268237,122[&rate=0.03554797559750499]:0.19232786096268237)[&rate=0.030193689530969764]:0.9105215258167425,(((14[&rate=0.06375192544370831]:0.1940249608703302,59[&rate=0.029233708476263477]:0.1940249608703302)[&rate=0.013922043931735325]:0.33020453667664607,61[&rate=0.023133942566007693]:0.5242294975469762)[&rate=0.042017…
tree STATE_35850000 = (((((((((((((((1[&rate=0.016780474221995932]:0.27343242855500194,122[&rate=0.01347643860098132]:0.27343242855500194)[&rate=0.013740006536475485]:0.8249924047804135,(((14[&rate=0.030756430824482525]:0.4405982964522082,59[&rate=0.011772807129752287]:0.4405982964522082)[&rate=0.01795608857969001]:0.07844519725246696,61[&rate=0.019914335763494256]:0.5190434937046752)[&rate=0.028…
tree STATE_35900000 = (((((((((((((((1[&rate=0.04638484217672908]:0.15793882607667414,122[&rate=0.016070308663297728]:0.15793882607667414)[&rate=0.04881741273326616]:0.457660820159914,((14[&rate=0.08724520449950124]:0.26891494857436704,131[&rate=0.07644889792772969]:0.26891494857436704)[&rate=0.02953574105478052]:0.050187585017888836,(59[&rate=0.02660637367070473]:0.1792003150719675,61[&rate=0.02…
tree STATE_35950000 = ((((((((((((((1[&rate=0.02805930818067548]:0.43534612283806057,122[&rate=0.00961195462155565]:0.43534612283806057)[&rate=0.01799653557689479]:1.2330393327429998,(((14[&rate=0.046005011495739045]:0.332228676852876,59[&rate=0.016898489078116655]:0.332228676852876)[&rate=0.02065200011762969]:0.14953415329889785,61[&rate=0.014844706335191447]:0.48176283015177385)[&rate=0.0140735…
tree STATE_36000000 = (((((((((((((((1[&rate=0.027160760322002892]:0.31600723781887885,122[&rate=0.020021019708191513]:0.31600723781887885)[&rate=0.032166233765013326]:0.6734408618372614,(((14[&rate=0.06130591317049624]:0.27175372372419215,59[&rate=0.018989960751158868]:0.27175372372419215)[&rate=0.04931485953448855]:0.015151237467513734,61[&rate=0.02892721701431805]:0.2869049611917059)[&rate=0.0…
tree STATE_36050000 = (((((((((((((((((1[&rate=0.03741935418379002]:0.22091579553991736,122[&rate=0.02705809079270065]:0.22091579553991736)[&rate=0.03545430003053967]:0.5837900350513211,((14[&rate=0.03492122343341511]:0.4084078167996274,131[&rate=0.031202976983130046]:0.4084078167996274)[&rate=0.04290802053229887]:0.06682193652105833,(59[&rate=0.03375774941802334]:0.2664129084971676,61[&rate=0.02…
tree STATE_36100000 = ((((((((((((((((((1[&rate=0.01902699101339144]:0.22005237043274053,122[&rate=0.01411871004013953]:0.22005237043274053)[&rate=0.02447611337732771]:0.8892302160629121,((14[&rate=0.02286906849073366]:0.6171382608957403,131[&rate=0.01952524082344867]:0.6171382608957403)[&rate=0.02644918870755655]:0.009662982132528586,(59[&rate=0.028169256103564237]:0.3118035545333888,61[&rate=0.…
tree STATE_36150000 = (((((((((((((((((1[&rate=0.05717266770157015]:0.11463046413287326,122[&rate=0.03958200772967057]:0.11463046413287326)[&rate=0.02628005644921632]:0.4636320026017341,16[&rate=0.051087624238324414]:0.5782624667346073)[&rate=0.031849568093929706]:0.295802330987853,((14[&rate=0.03290299057440508]:0.4353391107025551,(59[&rate=0.022371571122906345]:0.20602665617738927,61[&rate=0.02…
tree STATE_36200000 = (((((((((((((((((1[&rate=0.03758477669388122]:0.1478337938554433,122[&rate=0.04327370735136518]:0.1478337938554433)[&rate=0.026530586772337952]:0.6559094781643745,((14[&rate=0.037461574379280986]:0.31358067413475105,(59[&rate=0.030730202558111545]:0.2590663479965,61[&rate=0.027739894838200208]:0.2590663479965)[&rate=0.024327634706839123]:0.054514326138251024)[&rate=0.0305383…
tree STATE_36250000 = (((((((((((((((1[&rate=0.04519041035950588]:0.18016194811264705,122[&rate=0.02914353546318892]:0.18016194811264705)[&rate=0.027337038877504927]:0.5178751622617805,((14[&rate=0.05832812621069595]:0.30157227994206764,(59[&rate=0.0370089593792537]:0.12504359405220344,61[&rate=0.040838751855302294]:0.12504359405220344)[&rate=0.045750858636727294]:0.1765286858898642)[&rate=0.0325…
tree STATE_36300000 = ((((((((((((((1[&rate=0.020626254375601706]:0.37057448017030065,122[&rate=0.01622189841804164]:0.37057448017030065)[&rate=0.030001415679705382]:0.6816437237587327,16[&rate=0.028153330831312186]:1.0522182039290333)[&rate=0.012705498737229974]:0.16990752123633612,((14[&rate=0.03398768947353787]:0.5396605186330603,(59[&rate=0.020626254375601706]:0.3112574597009957,61[&rate=0.01…
tree STATE_36350000 = ((((((((((((((1[&rate=0.019661745690484973]:0.3539828736656492,122[&rate=0.02150518612159207]:0.3539828736656492)[&rate=0.019216591779479014]:0.9520567461474978,((14[&rate=0.022714392753665293]:0.5507488575175925,(59[&rate=0.027574205604439652]:0.2735193697865734,61[&rate=0.02318134172623146]:0.2735193697865734)[&rate=0.021654167480490934]:0.27722948773101913)[&rate=0.020692…
tree STATE_36400000 = ((((((((((((((1[&rate=0.041975581913373354]:0.15631828741458945,122[&rate=0.016202438082387933]:0.15631828741458945)[&rate=0.028552716256764844]:0.640505119816705,(((14[&rate=0.059438307874562245]:0.1738705411448831,59[&rate=0.026254268483858523]:0.1738705411448831)[&rate=0.06932851725363368]:0.048550244926199915,61[&rate=0.022831480920742497]:0.222420786071083)[&rate=0.0289…
tree STATE_36450000 = (((((((((((((((((1[&rate=0.05618592893298536]:0.1453987904095986,122[&rate=0.04432346118407028]:0.1453987904095986)[&rate=0.045698225032132424]:0.3383705867411406,16[&rate=0.05899921566395973]:0.4837693771507392)[&rate=0.06123276235454756]:0.12719550152073866,(((14[&rate=0.06077997763950208]:0.18864084189979044,61[&rate=0.04240683719920675]:0.18864084189979044)[&rate=0.05322…
tree STATE_36500000 = (((((((((((((((((1[&rate=0.030442488921950343]:0.12232022802534767,122[&rate=0.02283710342038157]:0.12232022802534767)[&rate=0.054295592812612606]:0.4115032587600175,16[&rate=0.052811879011809185]:0.5338234867853652)[&rate=0.0890708134026863]:0.056644555314002476,(14[&rate=0.047305551421023585]:0.34982123512049784,((59[&rate=0.036309969881184005]:0.22785999796121945,61[&rate…
tree STATE_36550000 = ((((((((((((((((1[&rate=0.03288045004585224]:0.24928974793601394,122[&rate=0.029965660295313334]:0.24928974793601394)[&rate=0.05476480763267348]:0.25319054791445467,((14[&rate=0.03337631036031378]:0.28942844444177823,(59[&rate=0.04911411334547006]:0.22538126847272438,61[&rate=0.025494356559601087]:0.22538126847272438)[&rate=0.03250357828216606]:0.06404717596905385)[&rate=0.0…
tree STATE_36600000 = (((((((((((((((1[&rate=0.024643084047871067]:0.25513890308079135,122[&rate=0.017525433823215107]:0.25513890308079135)[&rate=0.018001638437348935]:0.9473444172333638,((14[&rate=0.03046792353861862]:0.43707417057719594,(59[&rate=0.028402909913931098]:0.20784688179037963,61[&rate=0.020786409267362506]:0.20784688179037963)[&rate=0.014351260459467044]:0.2292272887868163)[&rate=0.…
tree STATE_36650000 = ((((((((((((((((1[&rate=0.037498956351480886]:0.2089383497767096,122[&rate=0.01244567021392759]:0.2089383497767096)[&rate=0.023613416039496612]:0.7320377834630201,(((14[&rate=0.04045936154585527]:0.2958721377945444,61[&rate=0.029164337912472804]:0.2958721377945444)[&rate=0.021573321461383344]:0.08356559687421533,59[&rate=0.023249098598706504]:0.37943773466875974)[&rate=0.013…
tree STATE_36700000 = ((((((((((((((((1[&rate=0.03516855508026126]:0.2460363449102958,122[&rate=0.04063681416146853]:0.2460363449102958)[&rate=0.01779361508735529]:0.5565502558422301,((14[&rate=0.03528628937473024]:0.2724589388567364,(59[&rate=0.015785048919926836]:0.21037291056759636,61[&rate=0.02799249947911533]:0.21037291056759636)[&rate=0.03516855508026126]:0.06208602828914003)[&rate=0.022498…
tree STATE_36750000 = ((((((((((((((1[&rate=0.03489029387107406]:0.14195243299879473,122[&rate=0.04720035434889269]:0.14195243299879473)[&rate=0.030775434565435796]:0.6882965407433643,(((14[&rate=0.03170748583879168]:0.41872301137602297,59[&rate=0.02722170550657242]:0.41872301137602297)[&rate=0.0443697865309778]:0.06487885217581801,61[&rate=0.022330483569733002]:0.483601863551841)[&rate=0.0450275…
tree STATE_36800000 = ((((((((((((((1[&rate=0.03211861108067628]:0.27399506293867226,122[&rate=0.024881215579286384]:0.27399506293867226)[&rate=0.05721618452630528]:0.33611369936507596,((14[&rate=0.053019689493203355]:0.20950918467654112,(59[&rate=0.052127905849516896]:0.14618714521006743,61[&rate=0.05564915093797172]:0.14618714521006743)[&rate=0.04637956362695265]:0.06332203946647369)[&rate=0.02…
tree STATE_36850000 = (((((((((((((1[&rate=0.035223847934096476]:0.2110765679283853,122[&rate=0.03175651477315361]:0.2110765679283853)[&rate=0.023137995050964002]:0.6446632500963374,(((14[&rate=0.04111859913275513]:0.201138150588082,59[&rate=0.023889695331539305]:0.201138150588082)[&rate=0.027281940240195406]:0.20639495414747216,61[&rate=0.029349919468150014]:0.40753310473555415)[&rate=0.02789555…
tree STATE_36900000 = ((((((((((((1[&rate=0.04506613623557177]:0.16158411710986556,122[&rate=0.028315095166834132]:0.16158411710986556)[&rate=0.022122137256183314]:0.5873033273331765,((14[&rate=0.03977728629303568]:0.31901192266102146,(59[&rate=0.0443224252972035]:0.154581167743258,61[&rate=0.0699733668337205]:0.154581167743258)[&rate=0.027550553947887246]:0.16443075491776346)[&rate=0.03632931721…
tree STATE_36950000 = ((((((((((((((((1[&rate=0.03551384537167227]:0.22619636674156968,122[&rate=0.021384948903764738]:0.22619636674156968)[&rate=0.040844385106406624]:0.45534549892790016,(((14[&rate=0.04266103848515349]:0.24273680775139722,59[&rate=0.03303696461205878]:0.24273680775139722)[&rate=0.024734253003966946]:0.04875664650746514,61[&rate=0.0229734033284584]:0.29149345425886236)[&rate=0.0…
tree STATE_37000000 = (((((((((((((((((1[&rate=0.04030684695573629]:0.25529636976784,122[&rate=0.024563152970702145]:0.25529636976784)[&rate=0.026660180716863168]:0.6993367572589013,16[&rate=0.03608504167774945]:0.9546331270267413)[&rate=0.03257178141885211]:0.17222126967127893,((14[&rate=0.02361213406689107]:0.3149786592071635,(59[&rate=0.04853841187942273]:0.12356985944054573,61[&rate=0.0452463…
tree STATE_37050000 = (((((((((((((((1[&rate=0.04510660782928367]:0.14616672292436195,122[&rate=0.02539418749635665]:0.14616672292436195)[&rate=0.03617961578870863]:0.5470719230696546,((14[&rate=0.03708759585530652]:0.3109425132463607,(59[&rate=0.03467269916171333]:0.147254657635833,61[&rate=0.027801738601628954]:0.147254657635833)[&rate=0.02527530910669573]:0.16368785561052768)[&rate=0.028714671…
tree STATE_37100000 = ((((((((((((((((1[&rate=0.040557477116772246]:0.08604897901184465,122[&rate=0.030157419876987772]:0.08604897901184465)[&rate=0.026164563758993474]:0.6184366628596725,((14[&rate=0.042198849470213705]:0.3479203201456193,(59[&rate=0.043287428405871346]:0.15316252424104732,61[&rate=0.042964339855108453]:0.15316252424104732)[&rate=0.0286544334369499]:0.19475779590457198)[&rate=0.…
tree STATE_37150000 = (((((((((((((((1[&rate=0.04199116413035532]:0.18942001199089095,122[&rate=0.015673637849865068]:0.18942001199089095)[&rate=0.02147215771210394]:1.008601831288632,(((14[&rate=0.05134910638043153]:0.2871220647688734,61[&rate=0.03514501893640118]:0.2871220647688734)[&rate=0.04459964513571275]:0.03979425562786998,59[&rate=0.034664590428575885]:0.3269163203967434)[&rate=0.0513491…
tree STATE_37200000 = ((((((((((((((1[&rate=0.03875481584027443]:0.18372752204319096,122[&rate=0.028336382283160405]:0.18372752204319096)[&rate=0.031692723615959366]:0.47959698944847584,((14[&rate=0.041203442593079294]:0.28545490893090175,(59[&rate=0.04656857028742391]:0.13515431264271968,61[&rate=0.06611298394701479]:0.13515431264271968)[&rate=0.05159684366420901]:0.15030059628818207)[&rate=0.04…
tree STATE_37250000 = (((((((((((((((((1[&rate=0.0497472595932021]:0.17783363294062934,122[&rate=0.05425853501013943]:0.17783363294062934)[&rate=0.041481743883829254]:0.572430249053844,((14[&rate=0.05455083547889848]:0.2257906105936757,(59[&rate=0.03995074626021655]:0.11991668189787377,61[&rate=0.05122383501389224]:0.11991668189787377)[&rate=0.04460913413529346]:0.10587392869580192)[&rate=0.03174…
tree STATE_37300000 = ((((((((((((((1[&rate=0.029396490991315097]:0.378109530224272,122[&rate=0.017540330891278346]:0.378109530224272)[&rate=0.028956389820525584]:0.5182283986603129,16[&rate=0.02740812861097166]:0.8963379288845849)[&rate=0.0179525874233637]:0.2730373788146577,(((14[&rate=0.03224884660099203]:0.32215518876714533,59[&rate=0.01732758853538989]:0.32215518876714533)[&rate=0.0645628646…
tree STATE_37350000 = ((((((((((((((((1[&rate=0.03249738668511882]:0.14359815300742101,122[&rate=0.048208033275975774]:0.14359815300742101)[&rate=0.031947118500923334]:0.5904454375835997,(((14[&rate=0.06240452000822596]:0.2629385501808634,59[&rate=0.02509843268433509]:0.2629385501808634)[&rate=0.02068315824120404]:0.07362550996983569,61[&rate=0.02478623578442209]:0.33656406015069906)[&rate=0.0225…
tree STATE_37400000 = ((((((((((((1[&rate=0.03063210665988167]:0.2816047681540645,122[&rate=0.03321478039483685]:0.2816047681540645)[&rate=0.02351674349168968]:0.6081566660314492,((14[&rate=0.03599527102092463]:0.38270363467772744,(59[&rate=0.03542233772088122]:0.2206835871638816,61[&rate=0.034213052351701134]:0.2206835871638816)[&rate=0.023226593441018156]:0.16202004751384586)[&rate=0.0214023811…
tree STATE_37450000 = (((((((((((((((1[&rate=0.021538756011159954]:0.15298843318329505,122[&rate=0.02650759178472562]:0.15298843318329505)[&rate=0.02208700234689397]:0.6748867882303392,(((14[&rate=0.0232879620777052]:0.32119514375912595,59[&rate=0.023434786948099386]:0.32119514375912595)[&rate=0.02914465381336517]:0.07169115771196877,61[&rate=0.027661534713083833]:0.3928863014710947)[&rate=0.0270…
tree STATE_37500000 = (((((((((((((((1[&rate=0.02760203110098832]:0.24087134414414302,122[&rate=0.030440076945456328]:0.24087134414414302)[&rate=0.01749526872133905]:1.0472504206080935,((14[&rate=0.029516079535043992]:0.5097053967135984,(59[&rate=0.027695906433703177]:0.21760493682628465,61[&rate=0.02411159003834367]:0.21760493682628465)[&rate=0.0159107349183234]:0.2921004598873137)[&rate=0.01600…
tree STATE_37550000 = ((((((((((((((1[&rate=0.01732692086926351]:0.4393121674455437,122[&rate=0.01551167384118495]:0.4393121674455437)[&rate=0.0384851628654908]:0.572586730235766,((14[&rate=0.03220958079487596]:0.34779994672562176,(59[&rate=0.037788155521115654]:0.2263918583204146,61[&rate=0.028586903096661825]:0.2263918583204146)[&rate=0.02456009241975877]:0.12140808840520714)[&rate=0.0249645174…
tree STATE_37600000 = ((((((((((((((1[&rate=0.020376588398016978]:0.30812881091160854,122[&rate=0.013322955585475802]:0.30812881091160854)[&rate=0.024647310520680612]:0.9199107649841025,(((14[&rate=0.038544448941435966]:0.2811962998411807,59[&rate=0.023573557685597414]:0.2811962998411807)[&rate=0.031078315083356255]:0.20765241702314047,61[&rate=0.02646224371236245]:0.4888487168643212)[&rate=0.020…
tree STATE_37650000 = ((((((((((((((1[&rate=0.04164380114849711]:0.22955772440314995,122[&rate=0.02549513325216474]:0.22955772440314995)[&rate=0.01132043030588794]:1.1116757670438517,((14[&rate=0.03426235369271024]:0.46044673523911933,(59[&rate=0.01555416147410763]:0.3244346689120989,61[&rate=0.01839837755760358]:0.3244346689120989)[&rate=0.01905496502789757]:0.13601206632702045)[&rate=0.04164380…
tree STATE_37700000 = ((((((((((((((1[&rate=0.04762983606316422]:0.16392166199853953,122[&rate=0.04059708183288197]:0.16392166199853953)[&rate=0.0338788730908907]:0.5958452560001485,((14[&rate=0.03520908978726328]:0.2832343736558742,(59[&rate=0.03584395615814359]:0.14290427064572847,61[&rate=0.030675105043648954]:0.14290427064572847)[&rate=0.018379659313480297]:0.14033010301014576)[&rate=0.025396…
tree STATE_37750000 = (((((((((((((((((1[&rate=0.02377898378630506]:0.2709618899620547,122[&rate=0.021160756738600302]:0.2709618899620547)[&rate=0.024014954361748195]:0.8848606245600499,((14[&rate=0.021067134070731942]:0.4994291809143106,131[&rate=0.0242494018971236]:0.4994291809143106)[&rate=0.023857827767694496]:0.09130338721028103,(59[&rate=0.018398664772256976]:0.37690740359177494,61[&rate=0.…
tree STATE_37800000 = (((((((((((((((1[&rate=0.03248035868966275]:0.29646173207978366,122[&rate=0.023826543082777898]:0.29646173207978366)[&rate=0.01696659070948315]:0.6632849091331555,(14[&rate=0.023309547689583605]:0.6680948853423915,((59[&rate=0.030630490177399602]:0.2712720119845732,61[&rate=0.020236803462285347]:0.2712720119845732)[&rate=0.03327362475450128]:0.22090060201089717,131[&rate=0.0…
tree STATE_37850000 = ((((((((((((((((1[&rate=0.037762975143776426]:0.14390628408477954,122[&rate=0.04235239919030194]:0.14390628408477954)[&rate=0.027205657555977054]:0.5746157617921781,(((14[&rate=0.05311250576764114]:0.24992523835206323,59[&rate=0.03376990683882649]:0.24992523835206323)[&rate=0.04433563765771166]:0.06323677024443627,61[&rate=0.023380365561961138]:0.3131620085964995)[&rate=0.05…
tree STATE_37900000 = ((((((((((((((((1[&rate=0.03520574333824955]:0.15735226599106564,122[&rate=0.03689834156311249]:0.15735226599106564)[&rate=0.04430841607492538]:0.5186405841671281,(((14[&rate=0.03978895860252407]:0.26347512320292626,59[&rate=0.0370538980701471]:0.26347512320292626)[&rate=0.031482408684332185]:0.10286465420134777,61[&rate=0.021707865245936712]:0.36633977740427404)[&rate=0.027…
tree STATE_37950000 = ((((((((((((((((1[&rate=0.015336224271344729]:0.3008270379325049,122[&rate=0.016644082521345135]:0.3008270379325049)[&rate=0.037892722404035864]:0.6569574670745983,((14[&rate=0.02920268936530574]:0.3940063589266079,(59[&rate=0.03124398892999616]:0.20836356613638923,61[&rate=0.02996397212790008]:0.20836356613638923)[&rate=0.022127668288577554]:0.18564279279021867)[&rate=0.016…
tree STATE_38000000 = ((((((((((((((1[&rate=0.02377831005323995]:0.23719501570657142,122[&rate=0.023099913775951324]:0.23719501570657142)[&rate=0.0256577188005413]:0.7793357245989876,((14[&rate=0.031211406459660404]:0.5393120882613712,131[&rate=0.028534364645864948]:0.5393120882613712)[&rate=0.02184339020667556]:0.22419131363024236,(59[&rate=0.014718055816893314]:0.619195388641072,61[&rate=0.0178…
tree STATE_38050000 = (((((((((((((((1[&rate=0.023596702822297595]:0.27883772978732535,122[&rate=0.018069061619956046]:0.27883772978732535)[&rate=0.031595864017377885]:0.8798908946946741,((14[&rate=0.03201356179437877]:0.4590711529936027,(59[&rate=0.018342388583497474]:0.3481197755230229,61[&rate=0.02134736550229963]:0.3481197755230229)[&rate=0.032748693053919684]:0.11095137747057976)[&rate=0.021…
tree STATE_38100000 = ((((((((((((1[&rate=0.03831802470985357]:0.21397366541512802,122[&rate=0.017670867423897705]:0.21397366541512802)[&rate=0.03152496603461749]:0.6228200201482084,((14[&rate=0.02849639057070365]:0.2934855901620625,131[&rate=0.03677714231309864]:0.2934855901620625)[&rate=0.02849639057070365]:0.10067422502945578,(59[&rate=0.03642713730171019]:0.18489686650190112,61[&rate=0.028870…
tree STATE_38150000 = (((((((((((((((1[&rate=0.040496295074935004]:0.19931563275865785,122[&rate=0.031337390285323764]:0.19931563275865785)[&rate=0.03373322144878552]:0.6001234763210973,((14[&rate=0.03168283964741949]:0.4155176160333854,(59[&rate=0.026247550575901026]:0.17411053668125678,61[&rate=0.031165412360271743]:0.17411053668125678)[&rate=0.02745192490626951]:0.2414070793521286)[&rate=0.029…
tree STATE_38200000 = (((((((((((((1[&rate=0.03662010187924708]:0.20074237845720963,122[&rate=0.031222113479030762]:0.20074237845720963)[&rate=0.0248870971179989]:0.640052516761124,((14[&rate=0.029687469221640013]:0.36011002185136115,(59[&rate=0.0321356173350096]:0.2759953296356004,61[&rate=0.03140069532311976]:0.2759953296356004)[&rate=0.03416259923451687]:0.08411469221576073)[&rate=0.0320418039…
tree STATE_38250000 = ((((((((((((((1[&rate=0.038143032588845764]:0.1688811296651133,122[&rate=0.028860452993096572]:0.1688811296651133)[&rate=0.031028647009881644]:0.5903859014333906,(14[&rate=0.04101422754895251]:0.3302295954895572,((59[&rate=0.028101027700875553]:0.24495621910091595,61[&rate=0.030171763667424335]:0.24495621910091595)[&rate=0.022887782950835964]:0.0630258361181242,131[&rate=0.0…
tree STATE_38300000 = (((((((((((((((1[&rate=0.046580993312700956]:0.12802331711589035,122[&rate=0.048291823077537495]:0.12802331711589035)[&rate=0.039480030325325016]:0.5320248189706939,(((14[&rate=0.043739701589415356]:0.16709085878823182,59[&rate=0.0321745001364721]:0.16709085878823182)[&rate=0.039628773771967336]:0.06769320616696561,61[&rate=0.024796925346648974]:0.23478406495519744)[&rate=0.…
tree STATE_38350000 = (((((((((((((((1[&rate=0.034892610910413215]:0.3569626007619983,122[&rate=0.02113113192396321]:0.3569626007619983)[&rate=0.025558758125473903]:0.6808322412913834,16[&rate=0.025984219276195177]:1.0377948420533818)[&rate=0.036238176404674936]:0.3332223393317657,((14[&rate=0.021802460169168498]:0.6141726290076197,131[&rate=0.03011611217131894]:0.6141726290076197)[&rate=0.019159…
tree STATE_38400000 = ((((((((((((((1[&rate=0.01896357181978506]:0.17636133066400989,122[&rate=0.031466392963175105]:0.17636133066400989)[&rate=0.038679807742632806]:0.7234433518592165,((14[&rate=0.028835363167781743]:0.3987613359347966,(59[&rate=0.040843396745804526]:0.16347230256187723,61[&rate=0.027381792331897498]:0.16347230256187723)[&rate=0.032534444483173074]:0.2352890333729194)[&rate=0.03…
tree STATE_38450000 = ((((((((((((((((1[&rate=0.03545653061901282]:0.2122083316904232,122[&rate=0.027328803767633376]:0.2122083316904232)[&rate=0.029058814529221117]:0.35692136308080336,16[&rate=0.04161041534899547]:0.5691296947712265)[&rate=0.03517205151734946]:0.22491504181886302,((14[&rate=0.043048894528111434]:0.2730672645908672,(59[&rate=0.027016861383948456]:0.22102707605011965,61[&rate=0.0…
tree STATE_38500000 = (((((((((((((((((1[&rate=0.05639870189342629]:0.12200177737048573,122[&rate=0.021617510116856482]:0.12200177737048573)[&rate=0.028367863493973352]:0.5842684008218222,16[&rate=0.0480007665885795]:0.706270178192308)[&rate=0.04032301346194095]:0.12930280104447311,(((14[&rate=0.04355426528303106]:0.2804390833257451,59[&rate=0.035974171967736654]:0.2804390833257451)[&rate=0.04558…
tree STATE_38550000 = ((((((((((((((((1[&rate=0.04250591536637888]:0.1813414615191703,122[&rate=0.034028793153083534]:0.1813414615191703)[&rate=0.03252602871099765]:0.48152825125876064,((14[&rate=0.03363806530903605]:0.3200320243275403,(59[&rate=0.03075373951984294]:0.26099550777143116,61[&rate=0.03554610895044435]:0.26099550777143116)[&rate=0.0391767509891562]:0.05903651655610914)[&rate=0.020746…
tree STATE_38600000 = ((((((((((((((1[&rate=0.04001737475444369]:0.15405939217046263,122[&rate=0.02909953470789902]:0.15405939217046263)[&rate=0.036864122955578955]:0.5628400607842955,((14[&rate=0.03967622750781091]:0.4648826743292078,(59[&rate=0.05274544873034434]:0.26201899135400575,61[&rate=0.03856807840069561]:0.26201899135400575)[&rate=0.027051957329210032]:0.20286368297520208)[&rate=0.04598…
tree STATE_38650000 = (((((((((((((((((1[&rate=0.046978571128145796]:0.13922903145596455,122[&rate=0.03845251780551891]:0.13922903145596455)[&rate=0.05221040191138683]:0.4677600058376554,((14[&rate=0.035559037099502123]:0.2975706628424983,(59[&rate=0.049446364215253995]:0.19654909803420823,61[&rate=0.04106497800451149]:0.19654909803420823)[&rate=0.02682742673846904]:0.10102156480829005)[&rate=0.0…
tree STATE_38700000 = ((((((((((((((1[&rate=0.0351938276945538]:0.20757345679753542,122[&rate=0.019412225734940423]:0.20757345679753542)[&rate=0.035317026547973064]:0.5147648009011982,((14[&rate=0.031766208732380764]:0.43899283966221825,(59[&rate=0.03287059707940423]:0.22330625579263635,61[&rate=0.03914991643471767]:0.22330625579263635)[&rate=0.015540394609694478]:0.2156865838695819)[&rate=0.0342…
tree STATE_38750000 = ((((((((((((((((1[&rate=0.05288684166811777]:0.14950827161789287,122[&rate=0.03245800084920503]:0.14950827161789287)[&rate=0.031336433204938494]:0.6279956986320152,((14[&rate=0.045773252322790677]:0.3123153805115187,(59[&rate=0.02445955642903609]:0.21972752345422233,61[&rate=0.037736000623388166]:0.21972752345422233)[&rate=0.029762030434635784]:0.09258785705729636)[&rate=0.0…
tree STATE_38800000 = ((((((((((((((1[&rate=0.04796294383703482]:0.16624775837807504,122[&rate=0.0358055525982936]:0.16624775837807504)[&rate=0.021943622540123386]:0.9034705581527245,((14[&rate=0.05160060166445173]:0.3938876997193409,(59[&rate=0.022652864300882713]:0.35232960036589267,61[&rate=0.025608924698284522]:0.35232960036589267)[&rate=0.04230774154570068]:0.04155809935344823)[&rate=0.02280…
tree STATE_38850000 = ((((((((((((((1[&rate=0.04411095596773567]:0.2472001658525019,122[&rate=0.028410057460023577]:0.2472001658525019)[&rate=0.03353820082891156]:0.608802591700836,((14[&rate=0.03784429276742704]:0.38910843172217313,(59[&rate=0.01773993259427082]:0.3159660257120167,61[&rate=0.0201596469500725]:0.3159660257120167)[&rate=0.04469823618275709]:0.07314240601015642)[&rate=0.02749693827…
tree STATE_38900000 = (((((((((((((((1[&rate=0.03269341061819876]:0.2035697432068745,122[&rate=0.02493896992320667]:0.2035697432068745)[&rate=0.0160984281530132]:0.9667136047762889,(((14[&rate=0.025748560588949858]:0.419834415311895,59[&rate=0.0219308259374875]:0.419834415311895)[&rate=0.022010993313900617]:0.24625792052291695,61[&rate=0.01446147336029798]:0.666092335834812)[&rate=0.0259129416303…
tree STATE_38950000 = ((((((((((((((((1[&rate=0.021569705451706975]:0.42138429699794283,122[&rate=0.017890876651983682]:0.42138429699794283)[&rate=0.02034538279640655]:0.9902182183066963,(((14[&rate=0.025773597331544655]:0.5063749075566191,59[&rate=0.01663638639969862]:0.5063749075566191)[&rate=0.02954878139128555]:0.053896480743033215,131[&rate=0.02982370411477646]:0.5602713882996523)[&rate=0.01…
tree STATE_39000000 = (((((((((((((((((1[&rate=0.032031311568776664]:0.27214527970335584,122[&rate=0.014606428602579012]:0.27214527970335584)[&rate=0.03770681609479354]:0.5820903444178933,((14[&rate=0.02616572946878621]:0.3841976313959424,(59[&rate=0.025556423230930585]:0.27609705466235984,61[&rate=0.026463335747961544]:0.27609705466235984)[&rate=0.017765374808897453]:0.10810057673358253)[&rate=0…
tree STATE_39050000 = ((((((((((((((((1[&rate=0.044625912270558205]:0.2039765768938965,122[&rate=0.03685260487548237]:0.2039765768938965)[&rate=0.04484166626995888]:0.6918867451133527,((14[&rate=0.036517935013025374]:0.3981467352964646,(59[&rate=0.028891352016726064]:0.22936996661899955,61[&rate=0.03074871768294573]:0.22936996661899955)[&rate=0.036110593931832136]:0.16877676867746505)[&rate=0.028…
tree STATE_39100000 = (((((((((((((((1[&rate=0.035151108498953754]:0.15117961873580396,122[&rate=0.025896378437760978]:0.15117961873580396)[&rate=0.03383933273699353]:0.694623348403678,(((14[&rate=0.051209129177133265]:0.20459820226190734,59[&rate=0.027265775630564863]:0.20459820226190734)[&rate=0.03145589708849417]:0.11291292471188114,61[&rate=0.033061091182129354]:0.31751112697378847)[&rate=0.0…
tree STATE_39150000 = (((((((((((((((1[&rate=0.03337804226820085]:0.18462347600823867,122[&rate=0.021699558612508735]:0.18462347600823867)[&rate=0.033879400996120905]:0.6123271003892727,(((14[&rate=0.05871360747197398]:0.17730199957390672,59[&rate=0.03492324479900017]:0.17730199957390672)[&rate=0.019949932446910644]:0.05924227264653367,61[&rate=0.034498481846521246]:0.2365442722204404)[&rate=0.02…
tree STATE_39200000 = (((((((((((((((1[&rate=0.03803887538358907]:0.2230114346641349,122[&rate=0.025852658746791726]:0.2230114346641349)[&rate=0.01356841291360858]:0.9296124856760809,((14[&rate=0.022845283263112325]:0.27410617993416775,59[&rate=0.018415051704132396]:0.27410617993416775)[&rate=0.025852658746791726]:0.13974902382287396,(61[&rate=0.02824343870655943]:0.32537052609602624,131[&rate=0.…
tree STATE_39250000 = ((((((((((((((1[&rate=0.03461677698928845]:0.19565078642270858,122[&rate=0.02079039412844471]:0.19565078642270858)[&rate=0.03620063372879711]:0.5207103865814526,((14[&rate=0.0533622431250328]:0.28090885394553483,(59[&rate=0.039091365393997636]:0.16093775748838862,61[&rate=0.03761428363145822]:0.16093775748838862)[&rate=0.031892463693140444]:0.11997109645714621)[&rate=0.03315…
tree STATE_39300000 = ((((((((((((((1[&rate=0.04274602868381739]:0.27953588587308875,122[&rate=0.026080632942662118]:0.27953588587308875)[&rate=0.05329433066106365]:0.30999522359243503,((14[&rate=0.03712922242968535]:0.22716428461486754,131[&rate=0.046114413363054066]:0.22716428461486754)[&rate=0.029607117326376577]:0.1170174360705542,(59[&rate=0.02020165236951787]:0.21883790677681902,61[&rate=0.…
tree STATE_39350000 = ((((((((((((((1[&rate=0.0592766052511545]:0.1518897711466844,122[&rate=0.019707553708097476]:0.1518897711466844)[&rate=0.024009392115575037]:0.8798682696902345,(((14[&rate=0.028679670582043144]:0.42560518093155736,59[&rate=0.020565661214843375]:0.42560518093155736)[&rate=0.028586981421289806]:0.16630189409349388,61[&rate=0.017647714495610155]:0.5919070750250512)[&rate=0.0469…
tree STATE_39400000 = (((((((((((((((1[&rate=0.045275456751232485]:0.23562298867014334,122[&rate=0.025052859829250495]:0.23562298867014334)[&rate=0.031210489914984384]:0.5307761703492099,((14[&rate=0.043975881810643484]:0.2448173863877698,(59[&rate=0.03214694035517295]:0.12106204722824357,61[&rate=0.05404245361763425]:0.12106204722824357)[&rate=0.03257806719604991]:0.12375533915952622)[&rate=0.04…
tree STATE_39450000 = ((((((((((((((((((((1[&rate=0.02726280372681374]:0.21311146076322354,122[&rate=0.02690761164407931]:0.21311146076322354)[&rate=0.03946810220446276]:0.5159395206048997,(((14[&rate=0.06480413826269327]:0.22572494534893006,61[&rate=0.03153658699907296]:0.22572494534893006)[&rate=0.03505245020992946]:0.04839657855316515,59[&rate=0.016902783089939987]:0.2741215239020952)[&rate=0.…
tree STATE_39500000 = ((((((((((((((((1[&rate=0.04129236758663273]:0.1908023884531794,122[&rate=0.024228833892795145]:0.1908023884531794)[&rate=0.018342616452880232]:0.9510983145361328,(((14[&rate=0.041728883470265585]:0.24891127187722642,59[&rate=0.020050662292862627]:0.24891127187722642)[&rate=0.019646713408752355]:0.14547696366912735,61[&rate=0.023051022044153588]:0.39438823554635377)[&rate=0.…
tree STATE_39550000 = (((((((((((((1[&rate=0.038621779228654736]:0.194244592154973,122[&rate=0.02576398663350149]:0.194244592154973)[&rate=0.019369965582398403]:0.8082688241694046,(((14[&rate=0.03659965586137876]:0.32553180936491444,59[&rate=0.013244654589274478]:0.32553180936491444)[&rate=0.028673858616456896]:0.25541277577139154,61[&rate=0.017690137364359274]:0.580944585136306)[&rate=0.02517535…
tree STATE_39600000 = ((((((((((((((((((1[&rate=0.05291119482125023]:0.1432002553001223,122[&rate=0.02923149725253527]:0.1432002553001223)[&rate=0.03219714445778765]:0.5433906621742477,(((14[&rate=0.05291119482125023]:0.20491650068649359,61[&rate=0.040773067307454794]:0.20491650068649359)[&rate=0.03219714445778765]:0.09887517752988517,59[&rate=0.03488735695273874]:0.30379167821637876)[&rate=0.031…
tree STATE_39650000 = ((((((((((((((1[&rate=0.0405324982854091]:0.2380143756205499,122[&rate=0.02138165735856015]:0.2380143756205499)[&rate=0.03230153841661869]:0.41201115084544443,16[&rate=0.06590666219976854]:0.6500255264659943)[&rate=0.05982642046915089]:0.1278392617321864,((14[&rate=0.04935060702124305]:0.23476960881172426,(59[&rate=0.03289128139315068]:0.12547926837483492,61[&rate=0.05740688…
tree STATE_39700000 = (((((((((((((((1[&rate=0.028326318152542464]:0.1980360112311326,122[&rate=0.030836065131459065]:0.1980360112311326)[&rate=0.02729868610953175]:0.61042470839769,(((14[&rate=0.02546426167108819]:0.28231845481539275,59[&rate=0.05034900285333835]:0.28231845481539275)[&rate=0.056336060820322664]:0.030076377821310396,131[&rate=0.04368872188572237]:0.31239483263670315)[&rate=0.0394…
tree STATE_39750000 = (((((((((((((((1[&rate=0.0439528788806556]:0.19198013712259374,122[&rate=0.042502173598911536]:0.19198013712259374)[&rate=0.037905931372425455]:0.4272528835446674,((14[&rate=0.04953655871043832]:0.2046841870262957,(59[&rate=0.03526301434505205]:0.14399496521220495,61[&rate=0.04174823132973102]:0.14399496521220495)[&rate=0.04030164614367877]:0.060689221814090755)[&rate=0.0265…
tree STATE_39800000 = (((((((((((((((1[&rate=0.034128695920037394]:0.25310347203207856,122[&rate=0.015017734184165677]:0.25310347203207856)[&rate=0.021417718857028353]:0.6341412897180414,(14[&rate=0.027509547156881323]:0.4876401885252547,((59[&rate=0.028331362607680502]:0.24794627366662794,61[&rate=0.03321532778959924]:0.24794627366662794)[&rate=0.027395590681208]:0.17707450992801502,131[&rate=0.…
tree STATE_39850000 = (((((((((((((1[&rate=0.038128923535889904]:0.3013996381875399,122[&rate=0.01331393237313753]:0.3013996381875399)[&rate=0.03988706483263645]:0.4122966541611355,((14[&rate=0.0427592644785733]:0.28020650544080256,(59[&rate=0.03219871064856472]:0.16244096005832243,61[&rate=0.03391605137770268]:0.16244096005832243)[&rate=0.03229761137836579]:0.11776554538248013)[&rate=0.035301099…
tree STATE_39900000 = (((((((((((((((1[&rate=0.04673343424222117]:0.17908012587172328,122[&rate=0.024652080706396275]:0.17908012587172328)[&rate=0.041892770131755096]:0.5468975898789614,((14[&rate=0.04818767748451126]:0.3005171880521666,(59[&rate=0.027854292340760325]:0.20895961348960557,61[&rate=0.03914240447507933]:0.20895961348960557)[&rate=0.01704232140233366]:0.09155757456256103)[&rate=0.026…
tree STATE_39950000 = (((((((((((((((((1[&rate=0.02654176404002762]:0.2412751607946006,122[&rate=0.02664270934535447]:0.2412751607946006)[&rate=0.03326533543753297]:0.7369612629571956,((14[&rate=0.05559968001247436]:0.24335025092586646,(59[&rate=0.02582798423818458]:0.15414221799363953,61[&rate=0.023557263538697387]:0.15414221799363953)[&rate=0.044365586025646636]:0.08920803293222693)[&rate=0.024…
tree STATE_40000000 = ((((((((((((((((1[&rate=0.03694566197248377]:0.2712410910481367,122[&rate=0.026944856253630706]:0.2712410910481367)[&rate=0.02409078477922108]:0.6696172895925032,16[&rate=0.04897734638844484]:0.94085838064064)[&rate=0.016652215165617917]:0.21053763962112304,((14[&rate=0.02309342758448892]:0.5228783682389009,131[&rate=0.03674425336755716]:0.5228783682389009)[&rate=0.016923333…
tree STATE_40050000 = ((((((((((((((1[&rate=0.017553905656421936]:0.4177741344165115,122[&rate=0.011661531919075012]:0.4177741344165115)[&rate=0.010683033274779145]:1.2933236923422204,(((14[&rate=0.01995669533083159]:0.44624573535406264,59[&rate=0.013551172757262265]:0.44624573535406264)[&rate=0.02097561974948623]:0.09259376828750143,61[&rate=0.010222278423695361]:0.5388395036415641)[&rate=0.0220…
tree STATE_40100000 = ((((((((((((((1[&rate=0.027684009932335874]:0.2738624840849773,122[&rate=0.017446798604973356]:0.2738624840849773)[&rate=0.015458779098299206]:0.7604967328642709,(((14[&rate=0.03032052507780186]:0.3293895071052943,59[&rate=0.01615844694225455]:0.3293895071052943)[&rate=0.020463153462920092]:0.18844963340477067,61[&rate=0.015152681627442051]:0.517839140510065)[&rate=0.0206290…
tree STATE_40150000 = (((((((((((((((1[&rate=0.03576155969103023]:0.20062806266027727,122[&rate=0.02097153155614605]:0.20062806266027727)[&rate=0.032232427653180934]:0.6215652622864825,((14[&rate=0.03285535787181001]:0.3702440462240615,(59[&rate=0.02903606039885074]:0.19091150563716142,61[&rate=0.03476791844845109]:0.19091150563716142)[&rate=0.02554044618059618]:0.17933254058690007)[&rate=0.02891…
tree STATE_40200000 = (((((((((((((((1[&rate=0.015740756217641795]:0.4002972674940153,122[&rate=0.015831546317936693]:0.4002972674940153)[&rate=0.029080129091307954]:0.6876370764943733,((14[&rate=0.021532382453354555]:0.5184753292495338,(59[&rate=0.029342265009576086]:0.1780718000117536,61[&rate=0.027860531747839992]:0.1780718000117536)[&rate=0.013886520405363475]:0.34040352923778017)[&rate=0.015…
tree STATE_40250000 = ((((((((((((((1[&rate=0.03250239275508686]:0.2008353101603059,122[&rate=0.033137913347760915]:0.2008353101603059)[&rate=0.013550393075054375]:0.6402495507016885,16[&rate=0.02839029321254165]:0.8410848608619944)[&rate=0.03037986164715245]:0.34055185894796536,((14[&rate=0.03100855278974497]:0.5761193115563729,(59[&rate=0.025667730162039024]:0.3817418951024923,61[&rate=0.018448…
tree STATE_40300000 = ((((((((((((((((((1[&rate=0.04691303930700031]:0.19933687523805,122[&rate=0.02551438527697856]:0.19933687523805)[&rate=0.03157006152041767]:0.628960717181021,((14[&rate=0.019117474177676515]:0.5417329547210312,(59[&rate=0.028986707928862904]:0.30126600338805537,61[&rate=0.02692924539619649]:0.30126600338805537)[&rate=0.025692082537795567]:0.24046695133297585)[&rate=0.0252469…
tree STATE_40350000 = (((((((((((((1[&rate=0.04096684721674369]:0.22772411587307098,122[&rate=0.016936826170917504]:0.22772411587307098)[&rate=0.021049189497801386]:1.048792900410986,((14[&rate=0.02437445134384236]:0.7900040465330422,(59[&rate=0.02197863305324493]:0.5138735415802486,61[&rate=0.01713527684654279]:0.5138735415802486)[&rate=0.010188457662209195]:0.2761305049527937)[&rate=0.017993667…
tree STATE_40400000 = (((((((((((((((1[&rate=0.046365314890708165]:0.18975533567373992,122[&rate=0.03219481386525996]:0.18975533567373992)[&rate=0.01699811637945754]:0.6501283674271913,(14[&rate=0.04537109771814341]:0.39551650012185974,((59[&rate=0.030641540764517455]:0.304100172725368,61[&rate=0.029767744561387668]:0.304100172725368)[&rate=0.0618886040518825]:0.06539994423099388,131[&rate=0.0413…
tree STATE_40450000 = ((((((((((((((1[&rate=0.03904529559922718]:0.24644093110118093,122[&rate=0.022984015802477706]:0.24644093110118093)[&rate=0.026292565076644143]:0.8816163276330619,16[&rate=0.020868984641427484]:1.1280572587342428)[&rate=0.02033014247078735]:0.2027834998884217,((14[&rate=0.04611541076089958]:0.39181792763832723,131[&rate=0.03470125467690676]:0.39181792763832723)[&rate=0.01612…
tree STATE_40500000 = (((((((((((((((((((1[&rate=0.02813134066247604]:0.21996007303345771,122[&rate=0.028037745366107418]:0.21996007303345771)[&rate=0.0308179760814131]:0.7524772279595471,(((14[&rate=0.03793184742332026]:0.2773174137485277,59[&rate=0.02322267863585114]:0.2773174137485277)[&rate=0.03508427332656518]:0.13407198827878536,61[&rate=0.016777279454413787]:0.41138940202731306)[&rate=0.05…
tree STATE_40550000 = (((((((((((((((1[&rate=0.046930602471707036]:0.13825331856780806,122[&rate=0.030524752229004113]:0.13825331856780806)[&rate=0.033615942236646906]:0.6089339582934991,((14[&rate=0.05304193172513924]:0.36308529744094453,131[&rate=0.033615942236646906]:0.36308529744094453)[&rate=0.02373302388061677]:0.041620051815631,(59[&rate=0.04443677458492833]:0.2524322497824876,61[&rate=0.0…
tree STATE_40600000 = ((((((((((((((((1[&rate=0.03721803096648128]:0.26728618803062376,122[&rate=0.02406098959909576]:0.26728618803062376)[&rate=0.024130297977803514]:0.6076140737824154,(((14[&rate=0.03520311130017716]:0.2510231883258665,61[&rate=0.033606905181444977]:0.2510231883258665)[&rate=0.03520311130017716]:0.06810654483285256,59[&rate=0.03505727432490642]:0.31912973315871906)[&rate=0.0380…
tree STATE_40650000 = ((((((((((((((1[&rate=0.05158055029599748]:0.16565773758519764,122[&rate=0.022457932294015225]:0.16565773758519764)[&rate=0.018795468852110316]:0.9233070364261377,((14[&rate=0.05210278455945705]:0.25831221195794946,(59[&rate=0.036190540700699894]:0.12833986428555288,61[&rate=0.04415801661751918]:0.12833986428555288)[&rate=0.02521442288808192]:0.12997234767239657)[&rate=0.023…
tree STATE_40700000 = (((((((((((((((1[&rate=0.028682078165982335]:0.2997191992903219,122[&rate=0.02309611390972862]:0.2997191992903219)[&rate=0.024667658312430583]:0.7067474476104925,((14[&rate=0.03881130792949424]:0.42205448760109715,(59[&rate=0.021001766353677204]:0.312597896106916,61[&rate=0.02383910118030863]:0.312597896106916)[&rate=0.03824822655578408]:0.10945659149418113)[&rate=0.03572382…
tree STATE_40750000 = (((((((((((1[&rate=0.04233472443576707]:0.23179246988248525,122[&rate=0.0227257302450765]:0.23179246988248525)[&rate=0.029945782913823406]:0.6123999059887278,(((14[&rate=0.030196199318341763]:0.322009683947017,59[&rate=0.027580871648649863]:0.322009683947017)[&rate=0.029367701519149445]:0.07507039818511474,61[&rate=0.02517348709605164]:0.39708008213213175)[&rate=0.0337194814…
tree STATE_40800000 = ((((((((((((((((1[&rate=0.03897908866862579]:0.1248029654818653,122[&rate=0.03550402703168144]:0.1248029654818653)[&rate=0.03853204121896828]:0.2905771362181238,(((14[&rate=0.0770881547154702]:0.16431953164837032,59[&rate=0.06996862436169561]:0.16431953164837032)[&rate=0.0528587197926654]:0.08757929415737714,61[&rate=0.032673553321744785]:0.25189882580574746)[&rate=0.0544148…
tree STATE_40850000 = ((((((((((((((1[&rate=0.029846600226221306]:0.303959221506025,122[&rate=0.01868041082389546]:0.303959221506025)[&rate=0.049163235868869205]:0.33482661556737775,((14[&rate=0.06354421623200984]:0.2145741078158804,131[&rate=0.06811231190907853]:0.2145741078158804)[&rate=0.0659430798800172]:0.013180797042089715,(59[&rate=0.0225138265728764]:0.10622647235480329,61[&rate=0.0630104…
tree STATE_40900000 = ((((((((((((((((1[&rate=0.03338269294649515]:0.16247424572228308,122[&rate=0.015833119831917254]:0.16247424572228308)[&rate=0.017664894038035325]:0.6551694902607968,((14[&rate=0.03531807957686107]:0.3965698632221649,(59[&rate=0.022394586017234007]:0.2632995306462372,61[&rate=0.023566702920010275]:0.2632995306462372)[&rate=0.028643732288102984]:0.13327033257592774)[&rate=0.02…
tree STATE_40950000 = (((((((((((((((((1[&rate=0.043077138630081446]:0.17680864674368607,122[&rate=0.038804236318921784]:0.17680864674368607)[&rate=0.04852143451860985]:0.5906688107716083,(((14[&rate=0.043718775033393296]:0.2749416880818173,59[&rate=0.03621139494598161]:0.2749416880818173)[&rate=0.03819225837143845]:0.11278993160683137,61[&rate=0.026237112044983114]:0.38773161968864867)[&rate=0.0…
tree STATE_41000000 = ((((((((((((((((1[&rate=0.04964316908103817]:0.14529270239562556,122[&rate=0.028551374187526825]:0.14529270239562556)[&rate=0.021779345533280203]:0.8378366227983302,((14[&rate=0.03125557445482137]:0.2623406800957664,(59[&rate=0.031912033445550214]:0.1270878641030719,61[&rate=0.05478717557533412]:0.1270878641030719)[&rate=0.04446596082704565]:0.13525281599269448)[&rate=0.0300…
tree STATE_41050000 = (((((((((((((((((1[&rate=0.05030843929477893]:0.18082026132681028,122[&rate=0.03640838850233061]:0.18082026132681028)[&rate=0.04821574191139209]:0.5690409546102337,((14[&rate=0.059884743266972656]:0.2992945486829952,(59[&rate=0.040132092773061526]:0.17063701586338942,61[&rate=0.06036337365361343]:0.17063701586338942)[&rate=0.035275194036551744]:0.1286575328196058)[&rate=0.04…
tree STATE_41100000 = (((((((((((((((((1[&rate=0.04158464369477181]:0.1297735453316482,122[&rate=0.02326796816269984]:0.1297735453316482)[&rate=0.024942858936465574]:0.8661517867391846,(((14[&rate=0.031980278918275346]:0.35883597880498175,61[&rate=0.022327838424311627]:0.35883597880498175)[&rate=0.037616527300623655]:0.01800357039515077,59[&rate=0.021444217634655614]:0.3768395492001325)[&rate=0.0…
tree STATE_41150000 = ((((((((((((((((1[&rate=0.03323833551075567]:0.288944810126086,122[&rate=0.01867925639463947]:0.288944810126086)[&rate=0.017980617636598535]:0.9550355358356488,((14[&rate=0.03360928293592802]:0.47683425359679843,(59[&rate=0.020485258754021338]:0.3728836279446599,61[&rate=0.020062816109782843]:0.3728836279446599)[&rate=0.02173976740471059]:0.10395062565213853)[&rate=0.0119722…
tree STATE_41200000 = ((((((((((((((((1[&rate=0.04541855862681102]:0.13998776238530777,122[&rate=0.05242661545544506]:0.13998776238530777)[&rate=0.019214478657164535]:1.057160497022847,((14[&rate=0.02945397848739123]:0.4855455735711479,(59[&rate=0.02332229876787875]:0.13919402765364866,61[&rate=0.04732328188059487]:0.13919402765364866)[&rate=0.02426121842200631]:0.3463515459174993)[&rate=0.015870…
tree STATE_41250000 = (((((((((((((((((1[&rate=0.02906939427386459]:0.2828807072522907,122[&rate=0.019696977453486374]:0.2828807072522907)[&rate=0.032270524950570326]:0.5820908425683116,(((14[&rate=0.03136667841548548]:0.22453659693901787,59[&rate=0.041486662567638846]:0.22453659693901787)[&rate=0.026600665730135493]:0.09726918912383206,61[&rate=0.03283352387784206]:0.32180578606284993)[&rate=0.0…
tree STATE_41300000 = (((((((((((((((((1[&rate=0.025654009949646447]:0.29762817637973765,122[&rate=0.01894018424029877]:0.29762817637973765)[&rate=0.03507263642481958]:0.5142364369893517,((14[&rate=0.0430403742655615]:0.3318719033049239,(59[&rate=0.033715719969948064]:0.2965000834769707,61[&rate=0.02635489646058021]:0.2965000834769707)[&rate=0.03848419513936347]:0.03537181982795318)[&rate=0.03278…
tree STATE_41350000 = ((((((((((((((((((1[&rate=0.029120984730790313]:0.31080822671425445,122[&rate=0.022908481695822613]:0.31080822671425445)[&rate=0.031541797554997704]:0.4819757267000563,((14[&rate=0.034850564713622176]:0.44479368190115576,(59[&rate=0.02632038538198745]:0.2946090646399428,61[&rate=0.017598570564718467]:0.2946090646399428)[&rate=0.019839069644621767]:0.15018461726121296)[&rate=…
tree STATE_41400000 = (((((((((((((((((1[&rate=0.035801911328425626]:0.26277021106546783,122[&rate=0.02354713874730717]:0.26277021106546783)[&rate=0.03801232189697672]:0.5165977974390483,(((14[&rate=0.046935107830724146]:0.25982230630337266,59[&rate=0.016705546009994514]:0.25982230630337266)[&rate=0.03621516185676817]:0.05719451387789587,61[&rate=0.03274575915044553]:0.31701682018126853)[&rate=0.…
tree STATE_41450000 = ((((((((((((((((((1[&rate=0.042810932194606466]:0.1490228633796755,122[&rate=0.026693422750108498]:0.1490228633796755)[&rate=0.03041763724844913]:0.5077280289082244,(((14[&rate=0.05423821371346788]:0.20817211682763376,59[&rate=0.027510463815127426]:0.20817211682763376)[&rate=0.027207478025543498]:0.11450785455818546,61[&rate=0.030894337149589376]:0.3226799713858192)[&rate=0.…
tree STATE_41500000 = (((((((((((((((1[&rate=0.048196439923571484]:0.19446419283398536,122[&rate=0.01372840562979511]:0.19446419283398536)[&rate=0.0384437365021346]:0.8111874002370747,((14[&rate=0.05590108856451683]:0.3176406576415352,(59[&rate=0.06025450318218562]:0.13695922619465778,61[&rate=0.059402873611685836]:0.13695922619465778)[&rate=0.049534279769403416]:0.18068143144687743)[&rate=0.0199…
tree STATE_41550000 = ((((((((((((((((((1[&rate=0.01752730852855779]:0.4745546863111876,122[&rate=0.0172205277274273]:0.4745546863111876)[&rate=0.028355135771262804]:0.7644159726478621,((14[&rate=0.0381346734197147]:0.42993787270525746,(59[&rate=0.021503062740321422]:0.22419750003831831,61[&rate=0.027191299512964073]:0.22419750003831831)[&rate=0.021689020050177105]:0.20574037266693915)[&rate=0.01…
tree STATE_41600000 = (((((((((((((((((1[&rate=0.026463051497822857]:0.3131621591520048,122[&rate=0.023604132779309166]:0.3131621591520048)[&rate=0.026042029170871228]:0.7988090890413604,((14[&rate=0.03454089931822417]:0.3939760580689064,(59[&rate=0.014374157206590443]:0.22575722940466209,61[&rate=0.025068815265997246]:0.22575722940466209)[&rate=0.01999506720442228]:0.1682188286642443)[&rate=0.03…
tree STATE_41650000 = (((((((((((((((1[&rate=0.03273973824522432]:0.26697311794843626,122[&rate=0.024457974776391566]:0.26697311794843626)[&rate=0.03848799362497363]:0.46272894549844534,((14[&rate=0.0321730310262597]:0.36803645459943446,(59[&rate=0.02357330448902132]:0.280411721018129,61[&rate=0.036247612958887954]:0.280411721018129)[&rate=0.04447430213338055]:0.08762473358130546)[&rate=0.0227258…
tree STATE_41700000 = (((((((((((((((((1[&rate=0.031381103584910856]:0.18041532475363473,122[&rate=0.05249056276402547]:0.18041532475363473)[&rate=0.029582346572470778]:0.5433195731536008,((14[&rate=0.044926966941414785]:0.2420475352444567,(59[&rate=0.036027979136230084]:0.13370310603365254,61[&rate=0.0404965994562404]:0.13370310603365254)[&rate=0.029405037195071995]:0.10834442921080417)[&rate=0.…
tree STATE_41750000 = (((((((((((((((((1[&rate=0.053220043254594625]:0.1255767148180563,122[&rate=0.022199415801100134]:0.1255767148180563)[&rate=0.05710862134173864]:0.4130206891718903,(((14[&rate=0.06663351802032283]:0.25296271276220356,59[&rate=0.04703085372146766]:0.25296271276220356)[&rate=0.02543790837660907]:0.004504871972110136,61[&rate=0.054436190369567136]:0.2574675847343137)[&rate=0.05…
tree STATE_41800000 = ((((((((((((((((1[&rate=0.05205397930496095]:0.12725451393242698,122[&rate=0.03561220917786485]:0.12725451393242698)[&rate=0.023514952970175248]:0.49589036400275704,(((14[&rate=0.09608589039940013]:0.21232440527144522,59[&rate=0.04288526337623482]:0.21232440527144522)[&rate=0.03647699059746453]:0.06636832631156017,61[&rate=0.022678834024347175]:0.2786927315830054)[&rate=0.03…
tree STATE_41850000 = ((((((((((((((1[&rate=0.04528784507087715]:0.13947272277502284,122[&rate=0.02544279339841927]:0.13947272277502284)[&rate=0.022448895030067206]:0.7141796501891639,(((14[&rate=0.02680379962202342]:0.2980429337454392,59[&rate=0.03133112201766491]:0.2980429337454392)[&rate=0.025087330402510766]:0.08048738000734124,61[&rate=0.02680379962202342]:0.37853031375278046)[&rate=0.028330…
tree STATE_41900000 = ((((((((((((((((((1[&rate=0.03758118468838211]:0.20588472513182304,122[&rate=0.01763154548215741]:0.20588472513182304)[&rate=0.02259633807354155]:0.731906903783248,(((14[&rate=0.039552917696906824]:0.3537823183432737,59[&rate=0.02542889636452779]:0.3537823183432737)[&rate=0.03272215374327202]:0.1351137437223115,61[&rate=0.017362745231940476]:0.4888960620655852)[&rate=0.01593…
tree STATE_41950000 = (((((((((((((((((1[&rate=0.029349845409638392]:0.29695209287388036,122[&rate=0.02824669657838293]:0.29695209287388036)[&rate=0.01756864493474515]:0.8878317472467071,((14[&rate=0.06604162242233781]:0.3334584395748722,(59[&rate=0.040306938504781314]:0.2791906326068502,61[&rate=0.03470337307200007]:0.2791906326068502)[&rate=0.031855662170448724]:0.054267806968022025)[&rate=0.01…
tree STATE_42000000 = (((((((((((((((1[&rate=0.05248321740412724]:0.21126649202182182,122[&rate=0.00869448793993566]:0.21126649202182182)[&rate=0.03025140841933045]:0.5360721685430251,(((14[&rate=0.03222564350553391]:0.2291696556558903,59[&rate=0.03575510424299745]:0.2291696556558903)[&rate=0.017117875331955884]:0.13649879548582236,61[&rate=0.022323845907104886]:0.36566845114171265)[&rate=0.03624…
tree STATE_42050000 = ((((((((((((((((((1[&rate=0.045859544752611454]:0.18313784226367574,122[&rate=0.03210632162414183]:0.18313784226367574)[&rate=0.04294237770714137]:0.5418104279567342,((14[&rate=0.030321159086894436]:0.3874316771819343,(59[&rate=0.030231706241547484]:0.257881975787593,61[&rate=0.03049984158727501]:0.257881975787593)[&rate=0.0512443540016023]:0.1295497013943413)[&rate=0.039331…
tree STATE_42100000 = ((((((((((((((((1[&rate=0.05673759795152524]:0.20351906877203083,122[&rate=0.018214754243516117]:0.20351906877203083)[&rate=0.01927059879985799]:0.6768013728939427,(14[&rate=0.020559865954513222]:0.49225410534336206,((59[&rate=0.0196372276124161]:0.19580180487723356,61[&rate=0.02728156115520595]:0.19580180487723356)[&rate=0.02612085158079723]:0.2407782815098318,131[&rate=0.0…
tree STATE_42150000 = (((((((((((((((((((((1[&rate=0.026334271415303125]:0.47635810490194425,122[&rate=0.014787570652380415]:0.47635810490194425)[&rate=0.026898771504882867]:0.756874836578795,(((14[&rate=0.03794922641545772]:0.5524518797106035,59[&rate=0.01368055620302326]:0.5524518797106035)[&rate=0.014677843997432228]:0.1371550029655474,61[&rate=0.017323153685088476]:0.6896068826761509)[&rate=0…
tree STATE_42200000 = (((((((((((((((1[&rate=0.051974112274511534]:0.28709047506664775,122[&rate=0.01229414122026545]:0.28709047506664775)[&rate=0.023459419830574788]:0.7221313810064937,(((14[&rate=0.04397107514177223]:0.368195265054838,59[&rate=0.021236583366259536]:0.368195265054838)[&rate=0.029026871409281296]:0.20272367315160922,61[&rate=0.020888937016353113]:0.5709189382064472)[&rate=0.02157…
tree STATE_42250000 = (((((((((((((((1[&rate=0.0274396448863288]:0.29741519108764825,122[&rate=0.027174031103494346]:0.29741519108764825)[&rate=0.035600325153918005]:0.7300846141677405,((14[&rate=0.022733349580212607]:0.48697363100500957,131[&rate=0.04055689292357649]:0.48697363100500957)[&rate=0.048148679170581236]:0.04149728049929102,(59[&rate=0.014119009119946041]:0.3590380271136382,61[&rate=0…
tree STATE_42300000 = ((((((((((((((((1[&rate=0.02973661513841378]:0.21995756612425446,122[&rate=0.039630916309904354]:0.21995756612425446)[&rate=0.031626772926998545]:0.4771329730281101,16[&rate=0.037342645197006245]:0.6970905391523645)[&rate=0.02399210898969442]:0.17298711997384475,((14[&rate=0.026032847751439315]:0.4356318629122256,(59[&rate=0.03365205828566248]:0.31539905629880655,61[&rate=0.…
tree STATE_42350000 = (((((((((((((((((1[&rate=0.036082112870217425]:0.27049084535522844,122[&rate=0.021640768536357]:0.27049084535522844)[&rate=0.017794081325149036]:0.5762206197323836,16[&rate=0.04185046495253455]:0.846711465087612)[&rate=0.025973231667173365]:0.26494625691893403,((14[&rate=0.02587940359496596]:0.494723108437293,(59[&rate=0.020243983088673256]:0.32591996038263493,61[&rate=0.020…
tree STATE_42400000 = ((((((((((((((1[&rate=0.07680457191298475]:0.12440997581382253,122[&rate=0.030925754359330957]:0.12440997581382253)[&rate=0.025921642913457214]:0.5685043240179938,((14[&rate=0.0501721030651195]:0.21841894201360693,(59[&rate=0.04483123461457252]:0.17183236181302616,61[&rate=0.02456522581104233]:0.17183236181302616)[&rate=0.05838199529342592]:0.04658658020058076)[&rate=0.03481…
tree STATE_42450000 = ((((((((((((((((((1[&rate=0.0444480814789222]:0.1470138521838756,122[&rate=0.03187323929822687]:0.1470138521838756)[&rate=0.061378463886610404]:0.3674472743451862,16[&rate=0.06089164162838035]:0.5144611265290618)[&rate=0.03460037926052781]:0.21605972615457647,(14[&rate=0.03608993428208417]:0.48661474861164544,((59[&rate=0.04082009210630601]:0.22562483353072335,61[&rate=0.027…
tree STATE_42500000 = (((((((((((((((1[&rate=0.04688351073507526]:0.18160637877184344,122[&rate=0.026417063123812246]:0.18160637877184344)[&rate=0.02525809477641592]:0.863097045082982,(((14[&rate=0.03740226676930523]:0.23102079359721595,59[&rate=0.02525809477641592]:0.23102079359721595)[&rate=0.0521375469506307]:0.03961121929554945,61[&rate=0.03255559832463283]:0.2706320128927654)[&rate=0.0250081…
tree STATE_42550000 = (((((((((((((((((1[&rate=0.03867231489738846]:0.18698958250718847,122[&rate=0.03327643277112536]:0.18698958250718847)[&rate=0.03830900898756557]:0.3976379148315734,((14[&rate=0.043297589624737697]:0.2596133474434218,131[&rate=0.05365335906258023]:0.2596133474434218)[&rate=0.035239406880714697]:0.06395055824815776,(59[&rate=0.028410072490154648]:0.23765834042083775,61[&rate=0…
tree STATE_42600000 = (((((((((((((((1[&rate=0.03190547842811252]:0.24645349564914662,122[&rate=0.02398310092990589]:0.24645349564914662)[&rate=0.020580203841745793]:0.6115567261736157,((14[&rate=0.04332906713748303]:0.3189534111033292,131[&rate=0.030834630947265566]:0.3189534111033292)[&rate=0.04756895019343515]:0.08068232500138622,(59[&rate=0.03752068253928158]:0.17601243766757357,61[&rate=0.03…
tree STATE_42650000 = ((((((((((((((((1[&rate=0.07153067226757824]:0.1253083570732836,122[&rate=0.024149617549567574]:0.1253083570732836)[&rate=0.018270616615346996]:0.8781412352987201,16[&rate=0.034124763154311205]:1.0034495923720037)[&rate=0.02396264792260967]:0.14551801026460032,((14[&rate=0.043007722023811715]:0.3582747491291852,(59[&rate=0.019207982622557903]:0.3557484353701301,61[&rate=0.03…
tree STATE_42700000 = ((((((((((((((1[&rate=0.07901482508962102]:0.08469685481899836,122[&rate=0.023299358407047055]:0.08469685481899836)[&rate=0.028662798898598046]:0.45561461789626867,((14[&rate=0.047917459229781086]:0.25339523561793764,(59[&rate=0.019449351137751227]:0.20747557430522248,61[&rate=0.035657450264393924]:0.20747557430522248)[&rate=0.032357388048586906]:0.04591966131271516)[&rate=0…
tree STATE_42750000 = (((((((((((((((((1[&rate=0.049551356489837314]:0.10773900975247465,122[&rate=0.04161105375521218]:0.10773900975247465)[&rate=0.04052127287563035]:0.43900927301572457,((14[&rate=0.055068012740097226]:0.24593392168237216,(59[&rate=0.037079405414373566]:0.16542676480724908,61[&rate=0.025967754350096014]:0.16542676480724908)[&rate=0.05168674234258608]:0.08050715687512308)[&rate=…
tree STATE_42800000 = (((((((((((((((1[&rate=0.05460188876392349]:0.21716663933053948,122[&rate=0.028257264122853492]:0.21716663933053948)[&rate=0.02067688981796408]:0.7390497866310386,((14[&rate=0.02807684464335518]:0.3479123889729452,(59[&rate=0.029745770724099407]:0.24891944934729313,61[&rate=0.02545231291985612]:0.24891944934729313)[&rate=0.026925420012020692]:0.09899293962565206)[&rate=0.018…
tree STATE_42850000 = (((((((((((((((((1[&rate=0.031893939136880975]:0.2769450576070403,122[&rate=0.01989842750151129]:0.2769450576070403)[&rate=0.017291070739235012]:0.9125812139044478,(((14[&rate=0.024806073453989576]:0.38447630371298724,61[&rate=0.018867644119564007]:0.38447630371298724)[&rate=0.029281008139936657]:0.06308445114500388,59[&rate=0.01484426152836547]:0.4475607548579911)[&rate=0.0…
tree STATE_42900000 = ((((((((((((((1[&rate=0.03642050083174373]:0.24817721474116358,122[&rate=0.01979056034142356]:0.24817721474116358)[&rate=0.025909895136822493]:0.6109807921874287,(((14[&rate=0.03768603504123175]:0.34665120980739117,59[&rate=0.02318842738460691]:0.34665120980739117)[&rate=0.019643533679979692]:0.06089995766004902,61[&rate=0.023288559526910176]:0.4075511674674402)[&rate=0.0231…
tree STATE_42950000 = (((((((((((((((1[&rate=0.045871808981235655]:0.11956656728231083,122[&rate=0.022765864295634434]:0.11956656728231083)[&rate=0.019230899045133122]:0.7442918004644721,16[&rate=0.037005115950509045]:0.8638583677467829)[&rate=0.03472878783229609]:0.3043361047276837,((14[&rate=0.028702516794410698]:0.46657227637873183,131[&rate=0.023538221169879837]:0.46657227637873183)[&rate=0.0…
tree STATE_43000000 = (((((((((((((((1[&rate=0.036237962182804465]:0.24550058312770567,122[&rate=0.026947856706594334]:0.24550058312770567)[&rate=0.03915602696620531]:0.7184965730515249,((14[&rate=0.036991428342556726]:0.3640493546794668,(59[&rate=0.045319489362929455]:0.14536603065020756,61[&rate=0.0364492092917097]:0.14536603065020756)[&rate=0.02800180136078292]:0.21868332402925925)[&rate=0.022…
tree STATE_43050000 = (((((((((((((1[&rate=0.04099223173251418]:0.2028120123480831,122[&rate=0.025292845830749897]:0.2028120123480831)[&rate=0.028584621578532175]:0.6227342066410749,16[&rate=0.03924201618862668]:0.825546218989158)[&rate=0.02792736932856164]:0.3830288683499008,(((14[&rate=0.026426439974268804]:0.39672499683171303,(59[&rate=0.040434511381236424]:0.21931535946933714,61[&rate=0.04002…
tree STATE_43100000 = ((((((((((((((1[&rate=0.022055473119070173]:0.3709077203371259,122[&rate=0.024462130643196658]:0.3709077203371259)[&rate=0.05643430193237284]:0.3722177587292696,((14[&rate=0.06293540472970811]:0.2929856894637382,(59[&rate=0.03809140964236751]:0.2020309208216231,61[&rate=0.0496951167964932]:0.2020309208216231)[&rate=0.04251371801678753]:0.0909547686421151)[&rate=0.02406795532…
tree STATE_43150000 = ((((((((((((((1[&rate=0.02474340751180598]:0.46292588904173476,122[&rate=0.028326519583608992]:0.46292588904173476)[&rate=0.03160406946339034]:0.774848229368418,(((14[&rate=0.021789954620599704]:0.34355017407255384,59[&rate=0.022921983897427146]:0.34355017407255384)[&rate=0.026113430892018143]:0.10552866893616397,61[&rate=0.020967688412732347]:0.4490788430087178)[&rate=0.022…
tree STATE_43200000 = ((((((((((((((((((1[&rate=0.05119132251408104]:0.20137711440412734,122[&rate=0.034634974326971886]:0.20137711440412734)[&rate=0.04241041479461191]:0.41229206601846946,((14[&rate=0.02971643544810373]:0.41360867054157546,(59[&rate=0.02123515741919441]:0.2503051538249091,61[&rate=0.035375250430861364]:0.2503051538249091)[&rate=0.02549347218558994]:0.16330351671666637)[&rate=0.0…
tree STATE_43250000 = ((((((((((((((1[&rate=0.03497533157910946]:0.24248750288022886,122[&rate=0.029462447818963847]:0.24248750288022886)[&rate=0.04362673210122848]:0.4647133411007544,((14[&rate=0.038923463483009554]:0.2619020420823163,(59[&rate=0.0454259661920554]:0.16326368217296403,61[&rate=0.04431277332035416]:0.16326368217296403)[&rate=0.03477901096776426]:0.0986383599093523)[&rate=0.0226310…
tree STATE_43300000 = (((((((((((((((((1[&rate=0.02788155686699343]:0.3397645846092519,122[&rate=0.01908381746200835]:0.3397645846092519)[&rate=0.029912413242116468]:0.6275736153572471,((14[&rate=0.029912413242116468]:0.33210106427624353,(59[&rate=0.027721432359064872]:0.22403922426507,61[&rate=0.029209098917364108]:0.22403922426507)[&rate=0.02159120446160164]:0.10806184001117353)[&rate=0.0284512…
tree STATE_43350000 = (((((((((((((((1[&rate=0.054728349807442636]:0.2290617216491496,122[&rate=0.03518710823045515]:0.2290617216491496)[&rate=0.03100025885886151]:0.39948397904866817,(((14[&rate=0.05311274606691552]:0.20147427554343986,59[&rate=0.02759769816295479]:0.20147427554343986)[&rate=0.02821485382811623]:0.07030705675094709,61[&rate=0.03156344037887132]:0.27178133229438695)[&rate=0.03243…
tree STATE_43400000 = ((((((((((((((1[&rate=0.0505523858353543]:0.16352600269299888,122[&rate=0.04654314972006803]:0.16352600269299888)[&rate=0.03680698353198076]:0.9074242706242991,(((14[&rate=0.03617516432026275]:0.2381326241820565,59[&rate=0.030099437411184475]:0.2381326241820565)[&rate=0.03732487078426539]:0.0852810646827466,61[&rate=0.02673324021252449]:0.3234136888648031)[&rate=0.0407416944…
tree STATE_43450000 = (((((((((((((((((1[&rate=0.04628630179151138]:0.18015753676338192,122[&rate=0.04203709301230515]:0.18015753676338192)[&rate=0.03672241954788971]:0.5763789404979236,((14[&rate=0.057213178583945756]:0.23844411003737345,(59[&rate=0.05114166602323845]:0.21677978646009485,61[&rate=0.032744454774965945]:0.21677978646009485)[&rate=0.06652257954686913]:0.0216643235772786)[&rate=0.02…
tree STATE_43500000 = ((((((((((((((1[&rate=0.05087782955029508]:0.19400427091413602,122[&rate=0.016558003062813]:0.19400427091413602)[&rate=0.03928574289027785]:0.4942904105170162,((14[&rate=0.030705672657989774]:0.3188035293748009,(59[&rate=0.027539643945965878]:0.16838897456040947,61[&rate=0.041045001368387596]:0.16838897456040947)[&rate=0.03648478611802455]:0.15041455481439142)[&rate=0.016558…
tree STATE_43550000 = ((((((((((((((1[&rate=0.02590882122806558]:0.3658264141453607,122[&rate=0.012648537808848585]:0.3658264141453607)[&rate=0.012648537808848585]:1.0182726554888164,((14[&rate=0.01959016789085599]:0.6850401793588559,(59[&rate=0.02569203814931858]:0.3159364294732408,61[&rate=0.02184256474413206]:0.3159364294732408)[&rate=0.027849624464972193]:0.36910374988561506)[&rate=0.03095590…
tree STATE_43600000 = ((((((((((((((((1[&rate=0.057711407784465645]:0.1618467171531499,122[&rate=0.05457263009005854]:0.1618467171531499)[&rate=0.04041541268251455]:0.2792392566724286,16[&rate=0.07452990477508367]:0.4410859738255785)[&rate=0.02910400688968532]:0.15654432861123574,(((14[&rate=0.12573828634099737]:0.1267536517831989,59[&rate=0.029691917909057508]:0.1267536517831989)[&rate=0.0294987…
tree STATE_43650000 = (((((((((((((((1[&rate=0.03635073119471368]:0.28844349115810747,122[&rate=0.016940601192530637]:0.28844349115810747)[&rate=0.04233476597347202]:0.4077288478448365,((14[&rate=0.032138681182408514]:0.4208088615842798,131[&rate=0.025842133979608776]:0.4208088615842798)[&rate=0.02992357668334167]:0.07333182210129319,(59[&rate=0.03351118802892136]:0.33522173617613066,61[&rate=0.0…
tree STATE_43700000 = (((((((((((((((((1[&rate=0.022998723000302063]:0.24109457548165097,122[&rate=0.022998723000302063]:0.24109457548165097)[&rate=0.01840251831017098]:0.9031338935997353,((14[&rate=0.04613585459612859]:0.389473275115311,(59[&rate=0.01930045035207737]:0.2028456103265889,61[&rate=0.026537874590069597]:0.2028456103265889)[&rate=0.027800665078670534]:0.1866276647887221)[&rate=0.0221…
tree STATE_43750000 = (((((((((((((1[&rate=0.04083867794168265]:0.2400288782409505,122[&rate=0.02156371653377116]:0.2400288782409505)[&rate=0.01807234194775908]:0.6879758613895213,((14[&rate=0.03693919900733648]:0.3845033001690006,(59[&rate=0.02176634215303914]:0.18693933406357502,61[&rate=0.03603574879355893]:0.18693933406357502)[&rate=0.017949693417356593]:0.19756396610542556)[&rate=0.024462522…
tree STATE_43800000 = ((((((((((((((1[&rate=0.06930935559515258]:0.16027400272161377,122[&rate=0.034099857823422904]:0.16027400272161377)[&rate=0.019370898509958125]:0.9278203507577546,((14[&rate=0.0310662953396548]:0.31472497263438276,(59[&rate=0.03495126424557978]:0.20658037227049864,61[&rate=0.025281487389223884]:0.20658037227049864)[&rate=0.03118074071911397]:0.10814460036388412)[&rate=0.0474…
tree STATE_43850000 = (((((((((((((((1[&rate=0.02391272566656696]:0.31551936947298226,122[&rate=0.022858869103487087]:0.31551936947298226)[&rate=0.03356050887276301]:0.5744179758079218,((14[&rate=0.03188335612021339]:0.41880741084547085,(59[&rate=0.03167365033658515]:0.2249764527915567,61[&rate=0.026877841197448935]:0.2249764527915567)[&rate=0.03852203556620847]:0.19383095805391415)[&rate=0.02552…
tree STATE_43900000 = ((((((((((((((((1[&rate=0.04483502685394224]:0.21951244549660184,122[&rate=0.025286679016685507]:0.21951244549660184)[&rate=0.024787758704478344]:0.5037018944386779,((14[&rate=0.05508904039045301]:0.31523851272130926,(59[&rate=0.03142950961260096]:0.21181549756446794,61[&rate=0.029752504761524894]:0.21181549756446794)[&rate=0.021226916847361114]:0.10342301515684132)[&rate=0.…
tree STATE_43950000 = (((((((((((((1[&rate=0.04310937192144495]:0.305510429616463,122[&rate=0.012435228127827843]:0.305510429616463)[&rate=0.024099815325061218]:0.973460027321807,(((14[&rate=0.021927989677215064]:0.5094274417797411,59[&rate=0.017332228666717492]:0.5094274417797411)[&rate=0.018287411076089298]:0.04193500668546968,61[&rate=0.012319683403175952]:0.5513624484652108)[&rate=0.012960145…
tree STATE_44000000 = (((((((((((((((1[&rate=0.022284312363016697]:0.21120692067876276,122[&rate=0.015679919890925192]:0.21120692067876276)[&rate=0.018345901314207436]:1.0560667692579346,((14[&rate=0.018033675084068324]:0.5801405714168593,131[&rate=0.018033675084068324]:0.5801405714168593)[&rate=0.01668383132035175]:0.08692732914756895,(59[&rate=0.014951144888592402]:0.38032652852467813,61[&rate=…
tree STATE_44050000 = (((((((((((((((1[&rate=0.024107051210782247]:0.27846648894130704,122[&rate=0.02552699758127854]:0.27846648894130704)[&rate=0.025271506547031454]:0.5797957985484479,(((14[&rate=0.03564482484168576]:0.2553843399704924,59[&rate=0.021764013769426053]:0.2553843399704924)[&rate=0.013426933919113097]:0.17969182832992697,61[&rate=0.019063132175538563]:0.4350761683004194)[&rate=0.035…
tree STATE_44100000 = ((((((((((((((1[&rate=0.031701790259460114]:0.19027286576258742,122[&rate=0.02041373265605989]:0.19027286576258742)[&rate=0.022540303969870674]:0.8316703762612656,((14[&rate=0.03478961470668832]:0.32239128679894535,(59[&rate=0.0462178251529322]:0.22244936045374442,61[&rate=0.0263911402448773]:0.22244936045374442)[&rate=0.033059739772086205]:0.09994192634520094)[&rate=0.04340…
tree STATE_44150000 = (((((((((((1[&rate=0.02240311305251392]:0.25122655124657195,122[&rate=0.018683049675334486]:0.25122655124657195)[&rate=0.01837828429338099]:0.9868348243468488,((14[&rate=0.028428994031512934]:0.4227212368391865,(59[&rate=0.042813534709841734]:0.24199331760624881,61[&rate=0.026572675831388275]:0.24199331760624881)[&rate=0.02285172597705032]:0.18072791923293768)[&rate=0.030625…
tree STATE_44200000 = (((((((((((((((1[&rate=0.026689828285759748]:0.29825173889501866,122[&rate=0.021675435800948113]:0.29825173889501866)[&rate=0.022941024177330394]:0.33724948452073544,(((14[&rate=0.048223002767451575]:0.14168871635960512,59[&rate=0.026547686669998797]:0.14168871635960512)[&rate=0.029059527321003132]:0.08338371728570595,61[&rate=0.03038129708237836]:0.22507243364531107)[&rate=…
tree STATE_44250000 = ((((((((((((((1[&rate=0.032983044558063584]:0.25543478941254544,122[&rate=0.04093205878597174]:0.25543478941254544)[&rate=0.02736221756333589]:0.5638898123551901,(((14[&rate=0.03458969280946836]:0.23920555885144487,59[&rate=0.033872616461786055]:0.23920555885144487)[&rate=0.029189592832386948]:0.0746862729189556,61[&rate=0.027455104293640092]:0.3138918317704005)[&rate=0.0398…
tree STATE_44300000 = (((((((((((((1[&rate=0.04596280677501505]:0.20940788603806929,122[&rate=0.03894260554471737]:0.20940788603806929)[&rate=0.029607483619184288]:0.6506533086121752,((14[&rate=0.039538037037335605]:0.403176304681814,(59[&rate=0.04550561283698133]:0.20777413864732616,61[&rate=0.04745818734574445]:0.20777413864732616)[&rate=0.04899251135539595]:0.19540216603448782)[&rate=0.0360362…
tree STATE_44350000 = ((((((((((((((1[&rate=0.035719782687589706]:0.2676659519638348,122[&rate=0.03147767463340548]:0.2676659519638348)[&rate=0.023017599289268564]:0.7713409867160356,(((14[&rate=0.023089609381698056]:0.4569688311470243,59[&rate=0.018814557157708005]:0.4569688311470243)[&rate=0.019946810867795116]:0.08343312589746382,61[&rate=0.02280230141486778]:0.5404019570444881)[&rate=0.025828…
tree STATE_44400000 = ((((((((((((((((1[&rate=0.045549440114709204]:0.15480967314523428,122[&rate=0.023015919567456914]:0.15480967314523428)[&rate=0.040867864956064585]:0.4839075288405429,(((14[&rate=0.07019248662180402]:0.16149973429298814,59[&rate=0.03326918273973233]:0.16149973429298814)[&rate=0.029064686734758028]:0.08288011437432943,61[&rate=0.049760664420069864]:0.24437984866731757)[&rate=0…
tree STATE_44450000 = (((((((((((((((1[&rate=0.08979736377057784]:0.1314827490068316,122[&rate=0.03263349631195329]:0.1314827490068316)[&rate=0.032071640574952195]:0.4993663878763362,16[&rate=0.06294038670507382]:0.6308491368831678)[&rate=0.02490417424267327]:0.1683167708390929,((14[&rate=0.02974227674428687]:0.2675732817194851,(59[&rate=0.06649573924580988]:0.11895967864810178,61[&rate=0.0392889…
tree STATE_44500000 = (((((((((((((1[&rate=0.03624955942235613]:0.23876713479926648,122[&rate=0.017317853057858823]:0.23876713479926648)[&rate=0.05575807786230565]:0.5572717307012748,(((14[&rate=0.056023274323266606]:0.19197766100776917,59[&rate=0.03571723266337479]:0.19197766100776917)[&rate=0.039311180858673384]:0.07441925440685579,61[&rate=0.04395404822892517]:0.26639691541462496)[&rate=0.0476…
tree STATE_44550000 = ((((((((((((((((1[&rate=0.0400432462716505]:0.20028423247762892,122[&rate=0.02273620644288342]:0.20028423247762892)[&rate=0.03651555370413884]:0.5729134749737936,16[&rate=0.04410799839586366]:0.7731977074514226)[&rate=0.02513491688253766]:0.1728256702252966,((14[&rate=0.03718793458643552]:0.3301933655561823,(59[&rate=0.03563612580984525]:0.2706128836751153,61[&rate=0.0359639…
tree STATE_44600000 = ((((((((((((((((1[&rate=0.07185992233466099]:0.14878451331211023,122[&rate=0.029912350023000446]:0.14878451331211023)[&rate=0.03350920121522323]:0.6305112705224978,16[&rate=0.052322737331804155]:0.779295783834608)[&rate=0.03688118571754614]:0.08676863572825488,((14[&rate=0.03777119638968286]:0.2550552431328727,59[&rate=0.029912350023000446]:0.2550552431328727)[&rate=0.064018…
tree STATE_44650000 = ((((((((((((((1[&rate=0.07002736264182242]:0.09626977559047929,122[&rate=0.04318774059909996]:0.09626977559047929)[&rate=0.03961494043520755]:0.25252357733283165,16[&rate=0.08502988607777927]:0.34879335292331093)[&rate=0.0801991008609107]:0.15194949661103618,((14[&rate=0.08068319438520594]:0.1553574398579791,(59[&rate=0.042997469067830855]:0.15426331469451854,61[&rate=0.0476…
tree STATE_44700000 = ((((((((((((((1[&rate=0.08531080581287623]:0.09661530888584462,122[&rate=0.05239467202345487]:0.09661530888584462)[&rate=0.04433725346380008]:0.4504477669279339,16[&rate=0.06651509497135531]:0.5470630758137786)[&rate=0.04108676327051539]:0.10226845269550289,(((14[&rate=0.06367001828992092]:0.19998474589253357,59[&rate=0.02684098496075358]:0.19998474589253357)[&rate=0.0367905…
tree STATE_44750000 = ((((((((((((((1[&rate=0.03398758753202369]:0.18189954042769785,122[&rate=0.02791569141233449]:0.18189954042769785)[&rate=0.020076834831711233]:0.7460442735877448,(((14[&rate=0.05339810436031643]:0.24715806814613867,59[&rate=0.021517900329093013]:0.24715806814613867)[&rate=0.02531549005836669]:0.10616729424142846,61[&rate=0.020076834831711233]:0.3533253623875671)[&rate=0.0178…
tree STATE_44800000 = (((((((((((((((1[&rate=0.05712436619438724]:0.20447894383112544,122[&rate=0.02122678817713888]:0.20447894383112544)[&rate=0.029970940761529064]:0.3824960814789391,16[&rate=0.046031785466133714]:0.5869750253100645)[&rate=0.029970940761529064]:0.1380980225854742,(((14[&rate=0.04331854083617129]:0.25348318485043614,59[&rate=0.02696799059111521]:0.25348318485043614)[&rate=0.0268…
tree STATE_44850000 = ((((((((((((((1[&rate=0.05766456841062728]:0.08562636395906532,122[&rate=0.036885489447907205]:0.08562636395906532)[&rate=0.024693453369332433]:0.7116353120161777,(((14[&rate=0.05045843797950967]:0.2343518828784253,59[&rate=0.044161229923576496]:0.2343518828784253)[&rate=0.06399707323082632]:0.05911681102566002,61[&rate=0.02780439095534378]:0.2934686939040853)[&rate=0.033537…
tree STATE_44900000 = (((((((((((((((1[&rate=0.03811881117579966]:0.13272843872930587,122[&rate=0.020038540515248077]:0.13272843872930587)[&rate=0.04793196345247627]:0.5062053954398759,((14[&rate=0.048534862569024534]:0.3158041806926041,(59[&rate=0.03665924247215194]:0.15369101402126562,61[&rate=0.03238936164355428]:0.15369101402126562)[&rate=0.015921641751891685]:0.16211316667133846)[&rate=0.042…
tree STATE_44950000 = (((((((((((((((((1[&rate=0.0384987700069961]:0.2107187053285499,122[&rate=0.028592076100804914]:0.2107187053285499)[&rate=0.01934135146319065]:0.6556003403772096,(((14[&rate=0.059749243117164216]:0.20495815112363513,59[&rate=0.04332584771186794]:0.20495815112363513)[&rate=0.04905266129080949]:0.15106806501596237,61[&rate=0.030448877961901682]:0.3560262161395975)[&rate=0.0341…
tree STATE_45000000 = (((((((((((((((1[&rate=0.05256973266880612]:0.31676770321728204,122[&rate=0.016340707679073977]:0.31676770321728204)[&rate=0.03200032746809952]:0.5063200878700491,16[&rate=0.05256973266880612]:0.8230877910873311)[&rate=0.030878380798112365]:0.11913792478814955,((14[&rate=0.036055462321957055]:0.318091767031267,(59[&rate=0.02835495647540023]:0.2807945328029924,61[&rate=0.0229…
tree STATE_45050000 = (((((((((((((1[&rate=0.04290135624034224]:0.16674549702936153,122[&rate=0.026483802890329696]:0.16674549702936153)[&rate=0.03635270944072599]:0.41633407572747444,16[&rate=0.05369585475232582]:0.583079572756836)[&rate=0.027402348072245567]:0.20345841487477534,((14[&rate=0.052031313279028144]:0.2410293191861112,(59[&rate=0.02364650503784082]:0.1950558827646064,61[&rate=0.03635…
tree STATE_45100000 = (((((((((((((((1[&rate=0.03142644105751202]:0.19191186445220482,122[&rate=0.022124666645142194]:0.19191186445220482)[&rate=0.04071709785247338]:0.5478919594377467,(((14[&rate=0.0699609197855568]:0.1591993159099552,59[&rate=0.03183689568688544]:0.1591993159099552)[&rate=0.024352910220625437]:0.08256314899055797,61[&rate=0.04608582714213208]:0.24176246490051317)[&rate=0.019669…
tree STATE_45150000 = (((((((((((((((((1[&rate=0.03566376666769747]:0.21740114600325253,122[&rate=0.030865448252466402]:0.21740114600325253)[&rate=0.03652619227432822]:0.49990379545101793,(((14[&rate=0.04402218329746798]:0.22607574580298634,59[&rate=0.03408280578615669]:0.22607574580298634)[&rate=0.03957390440664858]:0.08756454986014989,61[&rate=0.018410246019073432]:0.3136402956631362)[&rate=0.0…
tree STATE_45200000 = ((((((((((((((1[&rate=0.027746520750842822]:0.30141524127246666,122[&rate=0.014946848273110026]:0.30141524127246666)[&rate=0.017314993168069167]:1.1085369851031932,((14[&rate=0.016920897557754333]:0.6108570325765864,(59[&rate=0.029329341968183747]:0.15964825977896505,61[&rate=0.026291610447122245]:0.15964825977896505)[&rate=0.012107161104348972]:0.4512087727976214)[&rate=0.0…
tree STATE_45250000 = (((((((((((((((1[&rate=0.028726022272473013]:0.1917978349259329,122[&rate=0.02845693341656533]:0.1917978349259329)[&rate=0.03841038991193287]:0.554682263373593,((14[&rate=0.028389309875411398]:0.3406986991681232,(59[&rate=0.03505070780115785]:0.1386303459948364,61[&rate=0.04686456657060961]:0.1386303459948364)[&rate=0.047395800719411775]:0.20206835317328678)[&rate=0.03005300…
tree STATE_45300000 = ((((((((((((((1[&rate=0.04459954623938866]:0.1164257582222751,122[&rate=0.026719398855418262]:0.1164257582222751)[&rate=0.030638974314856262]:0.751323486658726,((14[&rate=0.06325750000264992]:0.2612326781328751,(59[&rate=0.03476667499134958]:0.20553307667406598,61[&rate=0.03236185036911959]:0.20553307667406598)[&rate=0.03173590394463289]:0.05569960145880912)[&rate=0.02094102…
tree STATE_45350000 = (((((((((((((((1[&rate=0.08901523222581482]:0.07315314611052091,122[&rate=0.038082370948074706]:0.07315314611052091)[&rate=0.039720031166841495]:0.5564957761991903,(((14[&rate=0.07023110471138556]:0.1726172000452516,59[&rate=0.031871238350664716]:0.1726172000452516)[&rate=0.04127570448677376]:0.13417917248994027,61[&rate=0.029882913187871608]:0.3067963725351919)[&rate=0.0272…
tree STATE_45400000 = (((((((((((((1[&rate=0.047522051119293585]:0.17619776124047098,122[&rate=0.03297085161380607]:0.17619776124047098)[&rate=0.026985209502828775]:0.19471077566598144,16[&rate=0.08370551371029776]:0.3709085369064524)[&rate=0.029181188618292095]:0.4030487768325278,((14[&rate=0.036275156198203234]:0.3101040554448786,(59[&rate=0.04067992509980326]:0.18229024142467853,61[&rate=0.040…
tree STATE_45450000 = (((((((((((((((1[&rate=0.0767505149619458]:0.09609460034284902,122[&rate=0.03849318406543862]:0.09609460034284902)[&rate=0.02484426410521575]:0.4536934453922613,16[&rate=0.061677398071564776]:0.5497880457351103)[&rate=0.05636044260448884]:0.14624821342060645,((14[&rate=0.029039126177052284]:0.32602974209811264,(59[&rate=0.032674756807565895]:0.21970077443083813,61[&rate=0.04…
tree STATE_45500000 = (((((((((((((1[&rate=0.053714141589522514]:0.23988204953929007,122[&rate=0.03406145099104992]:0.23988204953929007)[&rate=0.052860908246802896]:0.5273254297039913,((14[&rate=0.03135094614990534]:0.5069156794301192,(59[&rate=0.020656593052631903]:0.4440794160329835,61[&rate=0.029614850678697326]:0.4440794160329835)[&rate=0.016202466772375627]:0.06283626339713566)[&rate=0.05258…
tree STATE_45550000 = (((((((((((((((1[&rate=0.01817677015005008]:0.4777777704948745,122[&rate=0.01984033682367485]:0.4777777704948745)[&rate=0.024989494464730647]:0.8626277794736394,16[&rate=0.03155353112142337]:1.340405549968514)[&rate=0.017915833813266464]:0.3624494007594843,((14[&rate=0.021774480836041436]:0.5698298214352433,(59[&rate=0.019076690676883716]:0.37305844386115744,61[&rate=0.01707…
tree STATE_45600000 = (((((((((((((((1[&rate=0.031594281346612955]:0.28611269514239074,122[&rate=0.020491273692957727]:0.28611269514239074)[&rate=0.026220987106586068]:0.7414476546670354,(((14[&rate=0.036687398954243715]:0.397776727399438,59[&rate=0.011791882501758132]:0.397776727399438)[&rate=0.019439246314096666]:0.21088170494645658,61[&rate=0.017953383575858146]:0.6086584323458946)[&rate=0.021…
tree STATE_45650000 = ((((((((((((((1[&rate=0.031644245484970815]:0.2824521355968828,122[&rate=0.016848569219490694]:0.2824521355968828)[&rate=0.024311660652446533]:0.7124386453522396,((14[&rate=0.023674737744810166]:0.6327904263177442,131[&rate=0.024760450028507384]:0.6327904263177442)[&rate=0.013267536464434194]:0.1180457851351111,(59[&rate=0.013267536464434194]:0.32750231531620005,61[&rate=0.0…
tree STATE_45700000 = (((((((((((((((1[&rate=0.031162628183839945]:0.2164517315003708,122[&rate=0.0163540003257417]:0.2164517315003708)[&rate=0.023942541456635505]:0.801723985369584,((14[&rate=0.02653146786599712]:0.4734783489502463,(59[&rate=0.023942541456635505]:0.40056295723795915,61[&rate=0.019918549386701186]:0.40056295723795915)[&rate=0.055175248132255425]:0.07291539171228717)[&rate=0.02183…
tree STATE_45750000 = ((((((((((((((1[&rate=0.0232464817161282]:0.38690583033553344,122[&rate=0.01768243944583999]:0.38690583033553344)[&rate=0.021172094950943864]:0.6358368046557001,((14[&rate=0.055473270610223245]:0.2817163711676174,(59[&rate=0.02315022280234407]:0.19598125229729527,61[&rate=0.035671171660098394]:0.19598125229729527)[&rate=0.031249681593588614]:0.08573511887032212)[&rate=0.0118…
tree STATE_45800000 = (((((((((((((1[&rate=0.010512409676144644]:0.6705657221910409,122[&rate=0.012856402910080984]:0.6705657221910409)[&rate=0.022561210659376572]:0.37876016548839175,((14[&rate=0.020695517062398493]:0.4542282599368581,(59[&rate=0.019511356934321687]:0.2671479678912089,61[&rate=0.020624055244559528]:0.2671479678912089)[&rate=0.02371976211604719]:0.1870802920456492)[&rate=0.033493…
tree STATE_45850000 = (((((((((((((((1[&rate=0.02679171195915647]:0.1837955126259017,122[&rate=0.020783211603878863]:0.1837955126259017)[&rate=0.02188716826756716]:0.5379824128075072,((14[&rate=0.026494974479590223]:0.4017863880951854,(59[&rate=0.029823493645090803]:0.2207857533453263,61[&rate=0.03706167451993415]:0.2207857533453263)[&rate=0.02016789405289354]:0.1810006347498591)[&rate=0.02078321…
tree STATE_45900000 = ((((((((((((((1[&rate=0.0480231862074046]:0.14517778199653902,122[&rate=0.03060623840884553]:0.14517778199653902)[&rate=0.04365016922089215]:0.37582254717431335,16[&rate=0.06384023002649653]:0.5210003291708524)[&rate=0.03677965957905921]:0.2389902286478024,((14[&rate=0.03850644569978386]:0.27598965454394914,(59[&rate=0.04486890075729752]:0.18410302884145455,61[&rate=0.021320…
tree STATE_45950000 = (((((((((((((1[&rate=0.06739273243542533]:0.09964587469105583,122[&rate=0.06264194418498015]:0.09964587469105583)[&rate=0.04690916755808825]:0.5354528275129368,((14[&rate=0.04465151951379352]:0.286132361950889,(59[&rate=0.02846390137659442]:0.13602009901091036,61[&rate=0.034497848879166224]:0.13602009901091036)[&rate=0.03113598344736716]:0.15011226293997862)[&rate=0.04024298…
tree STATE_46000000 = (((((((((((((((1[&rate=0.016876484520342197]:0.22415954213454142,122[&rate=0.02553887678715927]:0.22415954213454142)[&rate=0.020212474058695144]:0.9062160372521699,(((14[&rate=0.043346358689036656]:0.35370555292255246,59[&rate=0.02683008575549486]:0.35370555292255246)[&rate=0.02531934940694444]:0.13041051380481172,61[&rate=0.019533989873599753]:0.4841160667273642)[&rate=0.02…
tree STATE_46050000 = (((((((((((((1[&rate=0.02015443522799071]:0.33833687761230824,122[&rate=0.01620192269048633]:0.33833687761230824)[&rate=0.02842163185092645]:0.6291794920185242,((14[&rate=0.021520219100752556]:0.6241205283654843,(59[&rate=0.01607978451313886]:0.3423455770273941,61[&rate=0.01569460123005034]:0.3423455770273941)[&rate=0.01935856945014616]:0.28177495133809016)[&rate=0.028324932…
tree STATE_46100000 = ((((((((((((((1[&rate=0.040847390742758484]:0.23428232456213346,122[&rate=0.015405916729362455]:0.23428232456213346)[&rate=0.023669076442390344]:0.6217483231034742,((14[&rate=0.06335191183548385]:0.2761805138697903,(59[&rate=0.02236127745902847]:0.23883198374085932,61[&rate=0.022078478602397703]:0.23883198374085932)[&rate=0.028964029941750003]:0.037348530128930996)[&rate=0.0…
tree STATE_46150000 = ((((((((((((((1[&rate=0.03402850541207322]:0.48960910795005924,122[&rate=0.01748413988496084]:0.48960910795005924)[&rate=0.025132279202598477]:0.6789635770319071,(((14[&rate=0.028846278279483575]:0.49295630466339624,59[&rate=0.014522387383362752]:0.49295630466339624)[&rate=0.017225924891400714]:0.04004116771206934,61[&rate=0.018069176087472258]:0.5329974723754656)[&rate=0.01…
tree STATE_46200000 = ((((((((((((((((1[&rate=0.05122005579517082]:0.17598357269172216,122[&rate=0.039941033909657066]:0.17598357269172216)[&rate=0.028183981925201173]:0.7518078252177297,(((14[&rate=0.042702984904732906]:0.23189566521151744,59[&rate=0.024494447822284673]:0.23189566521151744)[&rate=0.038018554038173245]:0.1280499830197519,61[&rate=0.020737320841340515]:0.35994564823126934)[&rate=0…
tree STATE_46250000 = ((((((((((((((((1[&rate=0.06516403096705572]:0.15276079177336618,122[&rate=0.029588727931437724]:0.15276079177336618)[&rate=0.029705567000398607]:0.34742499808573524,16[&rate=0.056170588791544525]:0.5001857898591014)[&rate=0.05498189968564203]:0.3761710702445501,((14[&rate=0.06346337386305517]:0.27966973112562826,(59[&rate=0.02523666603763727]:0.22566345267881932,61[&rate=0.…
tree STATE_46300000 = ((((((((((((((((1[&rate=0.06693483763149348]:0.09191760112477362,122[&rate=0.045512243589523604]:0.09191760112477362)[&rate=0.028677116088149508]:0.6084923139933156,(((14[&rate=0.06306576025510102]:0.1540230230408333,59[&rate=0.04136371290653342]:0.1540230230408333)[&rate=0.054043989612674884]:0.06495314146697548,61[&rate=0.0419926034105795]:0.21897616450780877)[&rate=0.0437…
tree STATE_46350000 = (((((((((((((((1[&rate=0.05930992714495596]:0.20295194862560229,122[&rate=0.0120521570268633]:0.20295194862560229)[&rate=0.04552518339117558]:0.4904620953893205,((14[&rate=0.03921636127346946]:0.36524770702413606,(59[&rate=0.021366487410369263]:0.20362901276988396,61[&rate=0.032676944349992555]:0.20362901276988396)[&rate=0.0293085722227623]:0.1616186942542521)[&rate=0.048671…
tree STATE_46400000 = ((((((((((((((((1[&rate=0.029040460135677636]:0.27417594266760487,122[&rate=0.039614044146776724]:0.27417594266760487)[&rate=0.024431600157671575]:0.7841115706206665,(((14[&rate=0.029156721113186526]:0.32048380565629825,59[&rate=0.016377738450337045]:0.32048380565629825)[&rate=0.02005034844313202]:0.1342858803035633,61[&rate=0.018365913935335838]:0.45476968595986156)[&rate=0…
tree STATE_46450000 = (((((((((((((((1[&rate=0.025788242851111236]:0.3002397568080468,122[&rate=0.03351472722664483]:0.3002397568080468)[&rate=0.019444412658498247]:0.8381436231503265,((14[&rate=0.03220100576165431]:0.3467995334967746,(59[&rate=0.030221361440346817]:0.24027536902649646,61[&rate=0.03897095063147174]:0.24027536902649646)[&rate=0.023110758150330955]:0.10652416447027815)[&rate=0.0235…
tree STATE_46500000 = ((((((((((((((((1[&rate=0.027248844939306984]:0.2714285419458162,122[&rate=0.028136086965619634]:0.2714285419458162)[&rate=0.03435912399709464]:0.6332926668694242,((14[&rate=0.04662991126944408]:0.3922111783943641,(59[&rate=0.019465347096118548]:0.33957558262488874,61[&rate=0.022139670829322833]:0.33957558262488874)[&rate=0.02734471513136242]:0.05263559576947535)[&rate=0.022…
tree STATE_46550000 = (((((((((((((1[&rate=0.028091330131189505]:0.29077546198605325,122[&rate=0.014410009324594375]:0.29077546198605325)[&rate=0.02483284136924095]:0.6313861016300457,(((14[&rate=0.05291898955192126]:0.2585382769316226,59[&rate=0.031219647904708152]:0.2585382769316226)[&rate=0.017049752679681555]:0.16198148361393044,61[&rate=0.030435721125611773]:0.42051976054555307)[&rate=0.0128…
tree STATE_46600000 = ((((((((((((((((1[&rate=0.042340112480767224]:0.15789395775956025,122[&rate=0.02939404421987774]:0.15789395775956025)[&rate=0.022732034652366537]:0.6921416138886776,(((14[&rate=0.05195317944094709]:0.15615222738339715,59[&rate=0.046823674748898564]:0.15615222738339715)[&rate=0.03538182669976822]:0.07982121931408784,61[&rate=0.02998194731916134]:0.235973446697485)[&rate=0.036…
tree STATE_46650000 = ((((((((((((((((((1[&rate=0.049122509698573874]:0.2104117392185065,122[&rate=0.0334477063689551]:0.2104117392185065)[&rate=0.051186733307199604]:0.3940801341198086,(((14[&rate=0.04787777383443338]:0.2249353518854503,59[&rate=0.024477478971150383]:0.2249353518854503)[&rate=0.04714718618381381]:0.09065610559715434,61[&rate=0.02246636167810176]:0.31559145748260464)[&rate=0.0471…
tree STATE_46700000 = ((((((((((((((1[&rate=0.06509443987482084]:0.16355152952811597,122[&rate=0.05087590092773619]:0.16355152952811597)[&rate=0.034925346907719056]:0.47779893477963215,((14[&rate=0.04618212541122392]:0.2431073531926038,(59[&rate=0.03534939090717542]:0.16165119747043502,61[&rate=0.04380556409889674]:0.16165119747043502)[&rate=0.037939319367278]:0.08145615572216877)[&rate=0.0243757…
tree STATE_46750000 = ((((((((((((((((1[&rate=0.024825932185113496]:0.295654376237074,122[&rate=0.016319208550188122]:0.295654376237074)[&rate=0.021222965562755595]:0.8973233141397954,((14[&rate=0.02139270556851283]:0.5893068695528882,(59[&rate=0.022020512622456398]:0.5782246870247911,61[&rate=0.020036387293549115]:0.5782246870247911)[&rate=0.016724725171390273]:0.011082182528097118)[&rate=0.0139…
tree STATE_46800000 = ((((((((((((((((1[&rate=0.03211381329722953]:0.28300705015916217,122[&rate=0.016186024548899045]:0.28300705015916217)[&rate=0.03531871062859839]:0.4676379789075702,((14[&rate=0.03582278866918625]:0.38943480954743426,(59[&rate=0.025636353483086467]:0.2261533468975419,61[&rate=0.03673015940295849]:0.2261533468975419)[&rate=0.03098313370009204]:0.16328146264989235)[&rate=0.0336…
tree STATE_46850000 = ((((((((((((1[&rate=0.026391863247589888]:0.29431313975061624,122[&rate=0.016151659499072137]:0.29431313975061624)[&rate=0.012375423780381131]:1.388744297438543,(((14[&rate=0.019236708412116874]:0.4637787872573029,59[&rate=0.015345969962727014]:0.4637787872573029)[&rate=0.013912180164991406]:0.1393999485981926,61[&rate=0.017836438802312407]:0.6031787358554955)[&rate=0.017766…
tree STATE_46900000 = (((((((((((((((1[&rate=0.030547271897858587]:0.3116625551994782,122[&rate=0.020493839298722196]:0.3116625551994782)[&rate=0.023234225996038735]:0.8339677012263238,(((14[&rate=0.032007104129725954]:0.27646482039972303,59[&rate=0.024661412641756298]:0.27646482039972303)[&rate=0.03897961150609668]:0.10065015324187876,61[&rate=0.01603933834043564]:0.3771149736416018)[&rate=0.019…
tree STATE_46950000 = ((((((((((((((((1[&rate=0.03493000697572679]:0.2949836190526188,122[&rate=0.019090128823266394]:0.2949836190526188)[&rate=0.05047867744568787]:0.5522313311724747,((14[&rate=0.04701455139575166]:0.2966991419567255,(59[&rate=0.025826924757414424]:0.2461679049816277,61[&rate=0.07067058309710539]:0.2461679049816277)[&rate=0.04341614776259071]:0.05053123697509779)[&rate=0.0186007…
tree STATE_47000000 = ((((((((((((((((1[&rate=0.03754180922637493]:0.21080636066069677,122[&rate=0.01601840808034655]:0.21080636066069677)[&rate=0.021497621874004162]:0.7588219260715123,((14[&rate=0.055319747198518565]:0.14500718573018304,(59[&rate=0.02769869931002857]:0.10945349741301333,61[&rate=0.016939388791415377]:0.10945349741301333)[&rate=0.026352688615817875]:0.03555368831716971)[&rate=0.…
tree STATE_47050000 = ((((((((((((((((((1[&rate=0.05444236239861784]:0.15339905919898658,122[&rate=0.01526711387417512]:0.15339905919898658)[&rate=0.034048309987243994]:0.761200139839759,((14[&rate=0.026212003075331804]:0.3608755534163746,(59[&rate=0.02540426216387814]:0.15447179649697806,61[&rate=0.0407967694257012]:0.15447179649697806)[&rate=0.019059033678420455]:0.20640375691939655)[&rate=0.02…
tree STATE_47100000 = (((((((((((((((((1[&rate=0.028147956864238155]:0.21182792021285535,122[&rate=0.021956479846766182]:0.21182792021285535)[&rate=0.04139084139873577]:0.6223700733838546,(((14[&rate=0.030302275741852472]:0.2650745803346492,59[&rate=0.028147956864238155]:0.2650745803346492)[&rate=0.02662023299491279]:0.0281446911701298,61[&rate=0.018717691335898002]:0.293219271504779)[&rate=0.023…
tree STATE_47150000 = (((((((((((((((1[&rate=0.044342461043824055]:0.11507867193533608,122[&rate=0.038574655106672795]:0.11507867193533608)[&rate=0.028787453269392582]:0.5327541577753319,((14[&rate=0.03405084829902]:0.3301549443144809,(59[&rate=0.0529569339386653]:0.17312149130850793,61[&rate=0.030478694448211722]:0.17312149130850793)[&rate=0.03179926353891471]:0.15703345300597296)[&rate=0.051139…
tree STATE_47200000 = (((((((((((((((1[&rate=0.019347157546466678]:0.40155909108949583,122[&rate=0.019815530458101215]:0.40155909108949583)[&rate=0.025592328519260174]:0.6810193398099741,((14[&rate=0.030641677334250324]:0.4851413981288331,(59[&rate=0.01677429007695754]:0.31720466660331614,61[&rate=0.023194949138366103]:0.31720466660331614)[&rate=0.023279274950458565]:0.16793673152551697)[&rate=0.…
tree STATE_47250000 = (((((((((((((((((1[&rate=0.02370358461313631]:0.31831177326790594,122[&rate=0.033301165783579625]:0.31831177326790594)[&rate=0.028367275095735913]:0.5986288410956897,((14[&rate=0.03538950525724878]:0.2755081199510284,(59[&rate=0.037087599765511715]:0.21318555892730923,61[&rate=0.03538950525724878]:0.21318555892730923)[&rate=0.016935236988897415]:0.06232256102371919)[&rate=0.…
tree STATE_47300000 = ((((((((((((((1[&rate=0.038595556943379454]:0.2032260509299748,122[&rate=0.03545749952823087]:0.2032260509299748)[&rate=0.02854251804147938]:0.5905759139049512,(((14[&rate=0.04007454024804095]:0.225902997581323,59[&rate=0.031761130475516645]:0.225902997581323)[&rate=0.03633191584909604]:0.12917270199452377,61[&rate=0.02863849809603013]:0.3550756995758468)[&rate=0.03610970054…
tree STATE_47350000 = ((((((((((((((1[&rate=0.04651209212734164]:0.18267487672646593,122[&rate=0.015253456008430089]:0.18267487672646593)[&rate=0.02587364520467439]:0.5265264843701478,((14[&rate=0.04884171208963743]:0.28403920519496934,(59[&rate=0.03080346466195331]:0.2558060705550907,61[&rate=0.03060088530203062]:0.2558060705550907)[&rate=0.04020768085922752]:0.028233134639878643)[&rate=0.030600…
tree STATE_47400000 = (((((((((((((((((1[&rate=0.04279676657912106]:0.11756896514152489,122[&rate=0.03615728110335061]:0.11756896514152489)[&rate=0.03638048725757581]:0.6161868381663029,(((14[&rate=0.04586442156908178]:0.2595025146649232,59[&rate=0.032177018986978355]:0.2595025146649232)[&rate=0.043029883433160006]:0.07800014624781071,61[&rate=0.03059965294824834]:0.3375026609127339)[&rate=0.0345…
tree STATE_47450000 = ((((((((((((((((1[&rate=0.038448757846552876]:0.17625397602437284,122[&rate=0.040742536071649814]:0.17625397602437284)[&rate=0.020658844489399246]:0.4891765251749871,(((14[&rate=0.07805734970754248]:0.18727705379615175,59[&rate=0.01859865562331908]:0.18727705379615175)[&rate=0.036765751891349445]:0.07987326636627898,61[&rate=0.026388727178218902]:0.26715032016243073)[&rate=0…
tree STATE_47500000 = ((((((((((((((1[&rate=0.039460976667988354]:0.1732109063049307,122[&rate=0.043204949484665016]:0.1732109063049307)[&rate=0.037443404155155104]:0.40558498996978815,(((14[&rate=0.049675597553427]:0.1496185239367954,59[&rate=0.03557070752495523]:0.1496185239367954)[&rate=0.035763262054069545]:0.10149329031331303,61[&rate=0.026379724311366263]:0.2511118142501084)[&rate=0.0333020…
tree STATE_47550000 = (((((((((((((1[&rate=0.04631142597007273]:0.14517273005095088,122[&rate=0.03639454456608125]:0.14517273005095088)[&rate=0.025845807250885058]:0.6433820170639315,(((14[&rate=0.06977664646292547]:0.15365896078181554,59[&rate=0.04413990878613512]:0.15365896078181554)[&rate=0.02893635071012133]:0.04569948398119145,61[&rate=0.034020005851284535]:0.199358444763007)[&rate=0.0256023…
tree STATE_47600000 = ((((((((((((((1[&rate=0.05651081954102588]:0.10677355681322322,122[&rate=0.07217579384350159]:0.10677355681322322)[&rate=0.04336795350512]:0.5299813786702787,(((14[&rate=0.040284846864100284]:0.2429497795549754,61[&rate=0.03864774419522554]:0.2429497795549754)[&rate=0.03392971552220479]:0.015250633174524159,59[&rate=0.02857016492818809]:0.25820041272949956)[&rate=0.045624167…
tree STATE_47650000 = ((((((((((((((1[&rate=0.026047022688524976]:0.2894221859582322,122[&rate=0.017410247873462393]:0.2894221859582322)[&rate=0.02221411899480084]:0.8369603114770117,(((14[&rate=0.029578276946432957]:0.37683239572175403,61[&rate=0.02776179361602406]:0.37683239572175403)[&rate=0.03667612016035325]:0.022188204693344926,59[&rate=0.016306162023770825]:0.39902060041509896)[&rate=0.021…
tree STATE_47700000 = ((((((((((((((1[&rate=0.042722539410562164]:0.15327518108810997,122[&rate=0.03257346392588808]:0.15327518108810997)[&rate=0.0171352148575055]:0.9183863322854776,16[&rate=0.034560989114239056]:1.0716615133735876)[&rate=0.023586489542816794]:0.21113829241431237,((14[&rate=0.048716099222243105]:0.2566245316614514,(59[&rate=0.028486075776803316]:0.2380029706803646,61[&rate=0.033…
tree STATE_47750000 = (((((((((((((((1[&rate=0.048344373801019545]:0.2332456957122018,122[&rate=0.01945838444983568]:0.2332456957122018)[&rate=0.03076487229175813]:0.8226350113756424,((14[&rate=0.03152512784655677]:0.5231790924858785,131[&rate=0.048344373801019545]:0.5231790924858785)[&rate=0.03948779304903544]:0.06633351252491226,(59[&rate=0.01933750034547447]:0.5081898986197095,61[&rate=0.01945…
tree STATE_47800000 = (((((((((((((1[&rate=0.019007454736287503]:0.7648511234544982,122[&rate=0.0071649797064917125]:0.7648511234544982)[&rate=0.022530725172491994]:1.0830192624219732,((14[&rate=0.01849288256378515]:0.6697204471736549,(59[&rate=0.01004617574984944]:0.48757567973245736,61[&rate=0.014594119946220422]:0.48757567973245736)[&rate=0.012809186046902416]:0.1821447674411975)[&rate=0.01024…
tree STATE_47850000 = (((((((((((((((1[&rate=0.030078544344577414]:0.2222921711583599,122[&rate=0.030333928814866268]:0.2222921711583599)[&rate=0.030854440776259016]:0.6365258832612396,((14[&rate=0.03955558557302298]:0.24815218365115643,(59[&rate=0.029576203096687657]:0.1522708135525848,61[&rate=0.024716130592558658]:0.1522708135525848)[&rate=0.032131518688710684]:0.09588137009857164)[&rate=0.027…
tree STATE_47900000 = (((((((((((((((1[&rate=0.023518108402740448]:0.2198836031768865,122[&rate=0.01844239982460305]:0.2198836031768865)[&rate=0.02002621857098305]:1.0473502243153396,(((14[&rate=0.03446823446620884]:0.4797082658428527,59[&rate=0.022353357478396733]:0.4797082658428527)[&rate=0.02243597912363241]:0.09699808452309139,61[&rate=0.019162178242584992]:0.5767063503659441)[&rate=0.0146363…
tree STATE_47950000 = ((((((((((((((1[&rate=0.04023657937574547]:0.1900860433519381,122[&rate=0.01904000450548721]:0.1900860433519381)[&rate=0.0384654497823866]:0.6936424064812311,(((14[&rate=0.0369067445748493]:0.3389903498728865,61[&rate=0.02789942188731208]:0.3389903498728865)[&rate=0.015505257922355232]:0.04265109257252586,59[&rate=0.026196921873414197]:0.38164144244541237)[&rate=0.0145770366…
tree STATE_48000000 = (((((((((((((((((((1[&rate=0.04020901862114789]:0.24975656687681622,122[&rate=0.02002205628567165]:0.24975656687681622)[&rate=0.07067814151922124]:0.3444305546055031,((14[&rate=0.04934310759524478]:0.2637468838028507,(59[&rate=0.03962954122917143]:0.1818130573133887,61[&rate=0.030934066191234285]:0.1818130573133887)[&rate=0.04767526911567404]:0.08193382648946201)[&rate=0.037…
tree STATE_48050000 = ((((((((((((((((1[&rate=0.019173249706772633]:0.36598216938790534,122[&rate=0.020025847243846567]:0.36598216938790534)[&rate=0.020534214479731812]:0.7562991701977158,(((14[&rate=0.03535588579785583]:0.32894228270389914,59[&rate=0.026874580615789293]:0.32894228270389914)[&rate=0.011548008587164973]:0.1436862727373584,61[&rate=0.014233410156242826]:0.47262855544125754)[&rate=0…
tree STATE_48100000 = ((((((((((((((((1[&rate=0.02552313236438827]:0.26978589593756785,122[&rate=0.014734600819247807]:0.26978589593756785)[&rate=0.02393329482487637]:0.6630078530291597,16[&rate=0.026629340595494294]:0.9327937489667275)[&rate=0.012339831497980925]:0.7049053524676896,(((14[&rate=0.0379591569052719]:0.36294288059457913,59[&rate=0.018596348077424774]:0.36294288059457913)[&rate=0.019…
tree STATE_48150000 = ((((((((((((((1[&rate=0.02996542833517516]:0.31164260273922323,122[&rate=0.01757903154934559]:0.31164260273922323)[&rate=0.025951679273800515]:0.9005466781804714,((14[&rate=0.030785170520387654]:0.43960833468624966,(59[&rate=0.024524881989929047]:0.15993804022615865,61[&rate=0.02113041213937344]:0.15993804022615865)[&rate=0.01513656335447087]:0.279670294460091)[&rate=0.01175…
tree STATE_48200000 = (((((((((((((1[&rate=0.031114448620929002]:0.2990939421095068,122[&rate=0.01739881933493502]:0.2990939421095068)[&rate=0.033462111468349126]:0.7184749102373756,((14[&rate=0.03231165290005044]:0.5806466335538161,(59[&rate=0.01373094916084157]:0.4425420492680835,61[&rate=0.023443489545623336]:0.4425420492680835)[&rate=0.01815244198282803]:0.13810458428573258)[&rate=0.042712739…
tree STATE_48250000 = (((((((((((((((1[&rate=0.05853957765612561]:0.14438017994394356,122[&rate=0.02149599014592747]:0.14438017994394356)[&rate=0.05360022991430971]:0.4871009325044261,16[&rate=0.04877170297878989]:0.6314811124483697)[&rate=0.022766769779582047]:0.16463895961620112,((14[&rate=0.0417216452034251]:0.30825452263286973,(59[&rate=0.02720132368710271]:0.19013660832475165,61[&rate=0.0358…
tree STATE_48300000 = (((((((((((((((1[&rate=0.022173128697122933]:0.27478802958904464,122[&rate=0.014149246821089825]:0.27478802958904464)[&rate=0.02153625780083674]:0.6506729830933597,(((14[&rate=0.05239573616729248]:0.2885595420759225,59[&rate=0.0309062138731329]:0.2885595420759225)[&rate=0.023216182900623963]:0.10686685659290657,61[&rate=0.02713970331972413]:0.39542639866882906)[&rate=0.04405…
tree STATE_48350000 = ((((((((((((((1[&rate=0.03064677337776678]:0.2797573078347533,122[&rate=0.021689504146432642]:0.2797573078347533)[&rate=0.021452387629427465]:1.0502928619581664,((14[&rate=0.03513742859479573]:0.5593361566374662,(59[&rate=0.015244176880617325]:0.33194027916222896,61[&rate=0.027228634111479258]:0.33194027916222896)[&rate=0.019758565850684678]:0.2273958774752372)[&rate=0.01629…
tree STATE_48400000 = ((((((((((((((1[&rate=0.036495294179758]:0.2104094132627832,122[&rate=0.022069185524132402]:0.2104094132627832)[&rate=0.041702705584496104]:0.5093409686429129,((14[&rate=0.03485603738800717]:0.34615815393243404,(59[&rate=0.020159132862656134]:0.264682724931933,61[&rate=0.03315184489977657]:0.264682724931933)[&rate=0.02916764836027544]:0.08147542900050103)[&rate=0.03584317719…
tree STATE_48450000 = (((((((((((((((((1[&rate=0.06433284103770144]:0.11913274067223022,122[&rate=0.03280788448610911]:0.11913274067223022)[&rate=0.016337714434770233]:1.1419087552555434,((14[&rate=0.025478653630637397]:0.3707252092062968,(59[&rate=0.03280788448610911]:0.24792843607163792,61[&rate=0.017028703344620803]:0.24792843607163792)[&rate=0.01623337714143968]:0.1227967731346589)[&rate=0.01…
tree STATE_48500000 = (((((((((((((((1[&rate=0.03209516288655017]:0.23899784140830668,122[&rate=0.01849803095580138]:0.23899784140830668)[&rate=0.026746120600002705]:0.8490808085528418,16[&rate=0.04043034959646148]:1.0880786499611486)[&rate=0.028884713189742325]:0.08994888788511557,((14[&rate=0.05054457548823982]:0.3698144994258476,(59[&rate=0.042757664377544975]:0.16281453452258526,61[&rate=0.04…
tree STATE_48550000 = ((((((((((((((1[&rate=0.029404830708203062]:0.3010639146627159,122[&rate=0.0205454647255834]:0.3010639146627159)[&rate=0.03742270010884845]:0.583796893479529,((14[&rate=0.033335665338112934]:0.4763329073985199,(59[&rate=0.030658104377067886]:0.2831779851256084,61[&rate=0.034964393959652694]:0.2831779851256084)[&rate=0.02361304931010262]:0.19315492227291153)[&rate=0.020746427…
tree STATE_48600000 = (((((((((((((((1[&rate=0.09168624219300626]:0.15438465207168223,122[&rate=0.025411762835136065]:0.15438465207168223)[&rate=0.03470722495393548]:0.46118648581592087,((14[&rate=0.043966345569520976]:0.26048233149559336,(59[&rate=0.03157804471471825]:0.18575749232970873,61[&rate=0.04869264314506283]:0.18575749232970873)[&rate=0.04192573223525649]:0.07472483916588463)[&rate=0.04…
tree STATE_48650000 = ((((((((((((((1[&rate=0.029593551304171108]:0.21060443793458872,122[&rate=0.028025271306982673]:0.21060443793458872)[&rate=0.027945483919718028]:0.5230807008739212,((14[&rate=0.02762841623566998]:0.2981156013204978,59[&rate=0.016275363968518707]:0.2981156013204978)[&rate=0.02080669071833146]:0.12032391234621187,(61[&rate=0.014045032092413336]:0.4038285865803429,131[&rate=0.0…
tree STATE_48700000 = (((((((((((((1[&rate=0.02840045843723812]:0.19782740465538354,122[&rate=0.01893940793259941]:0.19782740465538354)[&rate=0.051140765172216086]:0.30671149303201106,(((14[&rate=0.04950241894205908]:0.20797578545047624,59[&rate=0.04541326913100772]:0.20797578545047624)[&rate=0.06578242904672568]:0.03136632247170135,61[&rate=0.04814302329342551]:0.23934210792217758)[&rate=0.01820…
tree STATE_48750000 = ((((((((((((((1[&rate=0.0413531610094945]:0.173457208805981,122[&rate=0.015606625990932451]:0.173457208805981)[&rate=0.03721009738365819]:0.5734921664626315,((14[&rate=0.03651426806584026]:0.3523229966893495,(59[&rate=0.03124675347315426]:0.2401152955875574,61[&rate=0.033768308663253026]:0.2401152955875574)[&rate=0.05293623116471065]:0.11220770110179212)[&rate=0.037210097383…
tree STATE_48800000 = (((((((((((((((((1[&rate=0.05418704368846456]:0.16620503111725418,122[&rate=0.02173926536889614]:0.16620503111725418)[&rate=0.023703277278981263]:0.6007559152538298,((14[&rate=0.05074489236011305]:0.2689883729397689,(59[&rate=0.022966122851120797]:0.2239864289364648,61[&rate=0.03325065537526855]:0.2239864289364648)[&rate=0.03183750720904009]:0.045001944003304095)[&rate=0.019…
tree STATE_48850000 = ((((((((((((((1[&rate=0.028268905335237154]:0.2562035503998527,122[&rate=0.023467264282975783]:0.2562035503998527)[&rate=0.01977342608074229]:0.6115337438379611,(((14[&rate=0.022098188399504302]:0.33244505673414865,59[&rate=0.025061864536230296]:0.33244505673414865)[&rate=0.02701107285269053]:0.14157018957093487,61[&rate=0.01525924577572654]:0.4740152463050835)[&rate=0.02370…
tree STATE_48900000 = ((((((((((((((((1[&rate=0.018234502600741727]:0.36185302595943847,122[&rate=0.016605851635690307]:0.36185302595943847)[&rate=0.02198592628310037]:0.9006867833393154,(((14[&rate=0.019601255065734634]:0.5674902752400406,59[&rate=0.010722750635288608]:0.5674902752400406)[&rate=0.02000757662107769]:0.16979408166659393,131[&rate=0.024197650180146586]:0.7372843569066345)[&rate=0.0…
[truncated: 23 more rows]
